# Supplementary material for: 4-Chloro-N′-[(3Z)-2-oxo-2,3-di­hydro-1H-indol-3-yl­idene]benzohydrazide
Source: Acta Crystallogr Sect E Struct Rep Online. 2013 Dec 14;70(Pt 1):o47. doi: 10.1107/S1600536813033345 (PMC3914087; doi:10.1107/S1600536813033345)
Supplement: Supplementary file 1 [file e-70-00o47-sup1.cif]

##############################################################################
#                                                                            #
# This CIF contains the data in a paper accepted for publication in          #
# Acta Crystallographica Section E. It conforms to the requirements of       #
# Notes for Authors for Acta Crystallographica Section E, and has been       #
# peer reviewed under the auspices of the IUCr Commission on Journals.       #
#                                                                            #
# Full details of the Crystallographic Information File format               #
# are given in the paper "The Crystallographic Information File (CIF):       #
# a New Standard Archive File for Crystallography" by S. R. Hall, F. H.      #
# Allen and I. D. Brown [Acta Cryst. (1991), A47, 655-685].                  #
#                                                                            #
# The current version of the core CIF dictionary is obtainable from          #
# ftp://ftp.iucr.org/pub/cif_core.dic.                                       #
#                                                                            #
# Software is freely available for graphical display of the structure(s)     #
# in this CIF. For information consult the CIF software page                 #
# http://www.iucr.org/resources/cif/software.                                #
#                                                                            #
# This file may be used for bona fide research purposes within the           #
# scientific community so long as proper attribution is given to the journal # 
# article from which it was obtained.                                        #
#                                                                            #
##############################################################################
data_global
_audit_creation_method     'PLATON <TABLE ACC> option'
_journal_date_recd_electronic     2013-12-05
_journal_date_accepted     2013-12-09
_journal_name_full     'Acta Crystallographica, Section E'
_journal_year     2014
_journal_volume     70
_journal_issue      1
_journal_page_first     o47
_journal_page_last     o47
_journal_paper_category     QO
_journal_paper_doi     10.1107/S1600536813033345
_journal_coeditor_code     SU2672
_publ_contact_author_name
;
Mustafa R. Albayati
;
_publ_contact_author_address
;
Kirkuk University,
College of Science,
Department of Chemistry,
Kirkuk,
Iraq
;
_publ_contact_author_email     'shaabankamel@yahoo.com'
_publ_contact_author_fax     ?
_publ_contact_author_phone     ?
_publ_section_title
;\
4-Chloro-<i>N</i>'-[(3<i>Z</i>)-2-oxo-2,3-dihydro-1<i>H</i>-indol-3-ylidene]\
benzohydrazide
;
loop_
    _publ_author_name
    _publ_author_address
    'Mohamed, Shaaban K.'
;
Chemistry and Environmental Division,
Manchester Metropolitan University,
Manchester M1 5GD,
England
Chemistry Department,
Faculty of Science,
Minia University,
61519 El-Minia,
Egypt
;
    'Joel T. Mague'
;
Department of Chemistry,
Tulane University,
New Orleans,
LA 70118,
USA
;
    'Akkurt, Mehmet'
;
Department of Physics,
Faculty of Sciences,
Erciyes University,
38039 Kayseri,
Turkey
;
    'Abdel-Aal M. Jaber'
;
Chemistry Department,
Faculty of Science,
Assiut University,
Assiut,
Egypt
;
    'Mustafa R. Albayati'
;
Kirkuk University,
College of Science,
Department of Chemistry,
Kirkuk,
Iraq
;
data_I
_database_code_depnum_ccdc_archive     'CCDC 975733'
_chemical_name_systematic
;\
4-Chloro-<i>N</i>'-[(3<i>Z</i>)-2-oxo-2,3-dihydro-1<i>H</i>-indol-3-\
ylidene]benzohydrazide
;
_chemical_name_common     ?
_chemical_formula_moiety     'C15 H10 Cl N3 O2'
_chemical_formula_sum     'C15 H10 Cl N3 O2'
_chemical_formula_structural     ?
_chemical_formula_iupac     'C15 H10 Cl N3 O2'
_chemical_formula_weight     299.71
_chemical_melting_point     ?
_symmetry_cell_setting     orthorhombic
_symmetry_space_group_name_H-M     'P c a 21'
_symmetry_space_group_name_Hall     'P 2c -2ac'
loop_
    _symmetry_equiv_pos_site_id
    _symmetry_equiv_pos_as_xyz
    1 x,y,z
    2 -x,-y,1/2+z
    3 1/2-x,y,1/2+z
    4 1/2+x,-y,z
_cell_length_a     31.0359(12)
_cell_length_b     5.2549(3)
_cell_length_c     7.8730(4)
_cell_angle_alpha     90
_cell_angle_beta     90
_cell_angle_gamma     90
_cell_volume     1284.01(11)
_cell_formula_units_Z     4
_cell_measurement_reflns_used     3290
_cell_measurement_theta_min     2.8476
_cell_measurement_theta_max     68.4658
_cell_measurement_temperature     102(2)
_exptl_crystal_description     plate
_exptl_crystal_colour     yellow
_exptl_crystal_size_max     0.220
_exptl_crystal_size_mid     0.170
_exptl_crystal_size_min     0.010
_exptl_crystal_size_rad     ?
_exptl_crystal_density_diffrn     1.550
_exptl_crystal_density_meas     ?
_exptl_crystal_density_method     'Not Measured'
_exptl_crystal_F_000     616
_exptl_absorpt_coefficient_mu     2.717
_exptl_absorpt_correction_type     multi-scan
_exptl_absorpt_process_details     '(<i>SADABS</i>; Bruker, 2013)'
_exptl_absorpt_correction_T_min     0.75
_exptl_absorpt_correction_T_max     0.97
_exptl_special_details
;
;
_diffrn_ambient_temperature     102(2)
_diffrn_radiation_type     CuK\a
_diffrn_radiation_wavelength     1.54178
_diffrn_radiation_monochromator     mirror
_diffrn_measurement_device_type     'Bruker D8 VENTURE PHOTON 100 CMOS'
_diffrn_measurement_method     '\w scans'
_diffrn_detector_area_resol_mean     10.4167
_diffrn_reflns_number     4190
_diffrn_reflns_av_R_equivalents     0.1089
_diffrn_reflns_av_sigmaI/netI     0.0562
_diffrn_reflns_theta_min     5.70
_diffrn_reflns_theta_max     68.46
_diffrn_reflns_theta_full     87.50
_diffrn_measured_fraction_theta_max     0.875
_diffrn_measured_fraction_theta_full     0.711
_diffrn_reflns_limit_h_min     -32
_diffrn_reflns_limit_h_max     37
_diffrn_reflns_limit_k_min     -5
_diffrn_reflns_limit_k_max     5
_diffrn_reflns_limit_l_min     -8
_diffrn_reflns_limit_l_max     9
_diffrn_reflns_reduction_process
;
;
_refine_special_details
;
Refinement on <i>F</i>^2^ for ALL reflections except those flagged by the user
for potential systematic errors. Weighted <i>R</i>-factors <i>wR</i> and all
goodnesses of fit <i>S</i> are based on <i>F</i>^2^, conventional
<i>R</i>-factors <i>R</i> are based on <i>F</i>, with <i>F</i> set to zero for
negative <i>F</i>^2^. The observed criterion of <i>F</i>^2^ > \s(<i>F</i>^2^)
is used only for calculating -<i>R</i>-factor-obs <i>etc</i>. and is not
relevant to the choice of reflections for refinement. <i>R</i>-factors based
on <i>F</i>^2^ are statistically about twice as large as those based on
<i>F</i>, and <i>R</i>-factors based on ALL data will be even larger.
;
_reflns_number_total     1596
_reflns_number_gt     1434
_reflns_threshold_expression     I>2\s(I)
_refine_ls_structure_factor_coef     Fsqd
_refine_ls_matrix_type     full
_refine_ls_R_factor_all     0.0694
_refine_ls_R_factor_gt     0.0589
_refine_ls_wR_factor_gt     0.1422
_refine_ls_wR_factor_ref     0.1519
_refine_ls_goodness_of_fit_ref     1.162
_refine_ls_restrained_S_all     1.161
_refine_ls_number_reflns     1596
_refine_ls_number_parameters     193
_refine_ls_number_restraints     3
_refine_ls_number_constraints     ?
_refine_ls_hydrogen_treatment     mixed
_refine_ls_weighting_scheme     calc
_refine_ls_weighting_details
              'W=1/[\S^2^(Fo^2^)+(0.0459P)^2^+3.7436P] where P=(Fo^2^+2Fc^2^)/3'
_atom_sites_solution_primary     difmap
_atom_sites_solution_secondary     geom
_refine_ls_shift/su_max     0.000
_refine_ls_shift/su_mean     0.000
_refine_diff_density_max     0.297
_refine_diff_density_min     -0.368
_refine_ls_extinction_method     'none'
_refine_ls_abs_structure_details
;
Flack (1983), 478 Friedal pairs (44% coverage)
;
_refine_ls_abs_structure_Flack     -0.06(5)
loop_
    _atom_type_symbol
    _atom_type_description
    _atom_type_scat_dispersion_real
    _atom_type_scat_dispersion_imag
    _atom_type_scat_source
    C C 0.0181 0.0091 ' International Tables Vol C Tables 4.2.6.8 and 6.1.1.4'
    H H 0.0000 0.0000 ' International Tables Vol C Tables 4.2.6.8 and 6.1.1.4'
    Cl Cl 0.3639 0.7018 ' International Tables Vol C Tables 4.2.6.8 and 6.1.1.4'
    N N 0.0311 0.0180 ' International Tables Vol C Tables 4.2.6.8 and 6.1.1.4'
    O O 0.0492 0.0322 ' International Tables Vol C Tables 4.2.6.8 and 6.1.1.4'
_computing_data_collection     '<i>APEX2</i> (Bruker, 2013)'
_computing_cell_refinement     '<i>SAINT</i> (Bruker, 2013)'
_computing_data_reduction     '<i>SAINT</i>  (Bruker, 2013)'
_computing_structure_solution     '<i>SHELXS97</i> (Sheldrick, 2008)'
_computing_structure_refinement     '<i>SHELXL97</i> (Sheldrick, 2008)'
_computing_molecular_graphics     '<i>ORTEP-3 for Windows</i> (Farrugia, 2012)'
_computing_publication_material     '<i>PLATON</i> (Spek, 2009)'
loop_
    _atom_site_type_symbol
    _atom_site_label
    _atom_site_fract_x
    _atom_site_fract_y
    _atom_site_fract_z
    _atom_site_U_iso_or_equiv
    _atom_site_thermal_displace_type
    _atom_site_calc_flag
    _atom_site_refinement_flags
    _atom_site_occupancy
    _atom_site_disorder_assembly
    _atom_site_disorder_group
    Cl Cl1 -0.02432(5) 0.0784(4) 0.5130(3) 0.0317(6) Uani d . 1.000 . .
    O O1 0.15220(15) 0.7554(12) 0.7066(7) 0.0247(19) Uani d . 1.000 . .
    O O2 0.21783(16) 0.0289(11) 0.3951(7) 0.0240(19) Uani d . 1.000 . .
    N N1 0.18451(17) 0.4151(14) 0.5756(8) 0.0187(19) Uani d D 1.000 . .
    N N2 0.22478(17) 0.5046(12) 0.6135(8) 0.0173(19) Uani d . 1.000 . .
    N N3 0.29242(19) 0.0513(13) 0.4056(8) 0.0203(19) Uani d . 1.000 . .
    C C1 0.0263(2) 0.2224(17) 0.5393(10) 0.026(3) Uani d . 1.000 . .
    C C2 0.0616(2) 0.1072(16) 0.4604(10) 0.023(2) Uani d . 1.000 . .
    C C3 0.1021(2) 0.2172(17) 0.4862(10) 0.026(3) Uani d . 1.000 . .
    C C4 0.1069(2) 0.4273(16) 0.5882(9) 0.020(2) Uani d . 1.000 . .
    C C5 0.0705(2) 0.5395(17) 0.6625(10) 0.026(3) Uani d . 1.000 . .
    C C6 0.0301(2) 0.4340(18) 0.6391(11) 0.028(3) Uani d . 1.000 . .
    C C7 0.1495(2) 0.5554(18) 0.6291(10) 0.024(3) Uani d . 1.000 . .
    C C8 0.2560(2) 0.3623(15) 0.5494(9) 0.018(2) Uani d . 1.000 . .
    C C9 0.2517(2) 0.1344(16) 0.4425(10) 0.022(2) Uani d . 1.000 . .
    C C10 0.3234(2) 0.2196(15) 0.4808(9) 0.018(2) Uani d . 1.000 . .
    C C11 0.3677(2) 0.2028(16) 0.4744(10) 0.022(2) Uani d . 1.000 . .
    C C12 0.3910(2) 0.3895(16) 0.5590(10) 0.025(3) Uani d . 1.000 . .
    C C13 0.3700(2) 0.5837(17) 0.6480(10) 0.025(3) Uani d . 1.000 . .
    C C14 0.3253(2) 0.5978(15) 0.6566(9) 0.019(3) Uani d . 1.000 . .
    C C15 0.3018(2) 0.4074(16) 0.5723(9) 0.021(3) Uani d . 1.000 . .
    H H1 0.1866(10) 0.264(9) 0.523(10) 0.0220 Uiso d DU 1.000 . .
    H H2 0.05820 -0.04030 0.39190 0.0280 Uiso c RU 1.000 . .
    H H3 0.12660 0.14550 0.43240 0.0310 Uiso c RU 1.000 . .
    H H3A 0.30090 -0.06130 0.32440 0.0250 Uiso d RU 1.000 . .
    H H5 0.07370 0.68880 0.72940 0.0320 Uiso c RU 1.000 . .
    H H6 0.00550 0.50730 0.69140 0.0340 Uiso c RU 1.000 . .
    H H11 0.38160 0.06920 0.41470 0.0270 Uiso c RU 1.000 . .
    H H12 0.42160 0.38530 0.55640 0.0290 Uiso c RU 1.000 . .
    H H13 0.38670 0.70950 0.70410 0.0300 Uiso c RU 1.000 . .
    H H14 0.31130 0.73060 0.71710 0.0230 Uiso c RU 1.000 . .
loop_
    _atom_site_aniso_label
    _atom_site_aniso_U_11
    _atom_site_aniso_U_22
    _atom_site_aniso_U_33
    _atom_site_aniso_U_12
    _atom_site_aniso_U_13
    _atom_site_aniso_U_23
    Cl1 0.0189(8) 0.0414(13) 0.0349(11) -0.0052(7) -0.0031(9) 0.0024(11)
    O1 0.022(3) 0.030(4) 0.022(3) 0.004(2) -0.001(2) -0.009(3)
    O2 0.023(3) 0.030(4) 0.019(3) -0.002(2) -0.001(2) -0.007(3)
    N1 0.015(3) 0.024(4) 0.017(3) 0.003(2) -0.002(2) -0.006(3)
    N2 0.019(3) 0.021(4) 0.012(3) 0.000(2) 0.002(2) 0.000(3)
    N3 0.020(3) 0.024(4) 0.017(3) 0.001(3) -0.001(3) -0.007(3)
    C1 0.020(3) 0.040(6) 0.019(4) -0.006(3) -0.008(3) 0.009(4)
    C2 0.023(3) 0.023(5) 0.024(4) -0.003(3) -0.004(3) -0.006(4)
    C3 0.026(4) 0.033(5) 0.019(4) -0.001(3) -0.002(4) -0.005(4)
    C4 0.025(4) 0.025(5) 0.010(3) -0.004(3) -0.003(3) 0.002(3)
    C5 0.022(4) 0.039(6) 0.018(4) 0.003(3) 0.001(3) -0.005(4)
    C6 0.021(4) 0.040(6) 0.023(4) 0.007(3) 0.005(3) -0.001(4)
    C7 0.022(4) 0.036(6) 0.015(4) 0.006(3) 0.001(3) 0.003(4)
    C8 0.025(3) 0.019(5) 0.009(4) 0.002(3) 0.005(3) 0.002(3)
    C9 0.013(3) 0.038(5) 0.016(4) 0.001(3) -0.002(3) 0.005(4)
    C10 0.017(3) 0.025(5) 0.013(4) 0.000(3) -0.003(3) -0.004(3)
    C11 0.025(3) 0.022(5) 0.020(4) 0.006(3) 0.000(3) 0.004(4)
    C12 0.017(3) 0.034(6) 0.023(5) 0.002(3) 0.000(3) 0.003(4)
    C13 0.022(4) 0.034(6) 0.018(4) -0.001(3) -0.001(3) 0.001(4)
    C14 0.026(4) 0.016(5) 0.016(4) 0.000(3) -0.001(3) 0.001(3)
    C15 0.024(4) 0.022(5) 0.018(4) 0.002(3) -0.001(3) -0.001(3)
_geom_special_details
;
Bond distances, angles <i>etc</i>. have been calculated using the rounded
fractional coordinates. All su's are estimated from the variances of the
(full) variance-covariance matrix. The cell e.s.d.'s are taken into account in
the estimation of distances, angles and torsion angles
;
loop_
    _geom_bond_atom_site_label_1
    _geom_bond_atom_site_label_2
    _geom_bond_site_symmetry_1
    _geom_bond_site_symmetry_2
    _geom_bond_distance
    _geom_bond_publ_flag
    Cl1 C1 . . 1.756(7) yes
    O1 C7 . . 1.218(11) yes
    O2 C9 . . 1.246(9) yes
    N1 N2 . . 1.368(8) yes
    N1 C7 . . 1.379(10) yes
    N2 C8 . . 1.324(9) yes
    N3 C9 . . 1.368(9) yes
    N3 C10 . . 1.434(9) yes
    N1 H1 . . 0.90(5) no
    N3 H3A . . 0.9100 no
    C1 C6 . . 1.367(13) no
    C1 C2 . . 1.397(10) no
    C2 C3 . . 1.398(10) no
    C3 C4 . . 1.373(12) no
    C4 C5 . . 1.402(10) no
    C4 C7 . . 1.518(10) no
    C5 C6 . . 1.383(10) no
    C8 C9 . . 1.470(11) no
    C8 C15 . . 1.452(9) no
    C10 C15 . . 1.394(11) no
    C10 C11 . . 1.379(9) no
    C11 C12 . . 1.389(11) no
    C12 C13 . . 1.399(11) no
    C13 C14 . . 1.391(9) no
    C14 C15 . . 1.405(11) no
    C2 H2 . . 0.9500 no
    C3 H3 . . 0.9500 no
    C5 H5 . . 0.9500 no
    C6 H6 . . 0.9500 no
    C11 H11 . . 0.9500 no
    C12 H12 . . 0.9500 no
    C13 H13 . . 0.9500 no
    C14 H14 . . 0.9500 no
loop_
    _geom_angle_atom_site_label_1
    _geom_angle_atom_site_label_2
    _geom_angle_atom_site_label_3
    _geom_angle_site_symmetry_1
    _geom_angle_site_symmetry_2
    _geom_angle_site_symmetry_3
    _geom_angle
    _geom_angle_publ_flag
    N2 N1 C7 . . . 118.0(7) yes
    N1 N2 C8 . . . 113.0(6) yes
    C9 N3 C10 . . . 109.6(6) yes
    C7 N1 H1 . . . 132(2) no
    N2 N1 H1 . . . 110(2) no
    C9 N3 H3A . . . 129.00 no
    C10 N3 H3A . . . 120.00 no
    Cl1 C1 C6 . . . 119.7(5) yes
    C2 C1 C6 . . . 122.7(6) no
    Cl1 C1 C2 . . . 117.5(6) yes
    C1 C2 C3 . . . 117.5(7) no
    C2 C3 C4 . . . 121.0(7) no
    C3 C4 C5 . . . 119.6(6) no
    C3 C4 C7 . . . 125.1(6) no
    C5 C4 C7 . . . 115.3(7) no
    C4 C5 C6 . . . 120.4(8) no
    C1 C6 C5 . . . 118.7(7) no
    O1 C7 C4 . . . 123.3(6) yes
    N1 C7 C4 . . . 112.6(7) yes
    O1 C7 N1 . . . 124.1(6) yes
    N2 C8 C9 . . . 127.7(6) yes
    N2 C8 C15 . . . 125.2(7) yes
    C9 C8 C15 . . . 107.0(6) no
    N3 C9 C8 . . . 107.3(6) yes
    O2 C9 N3 . . . 125.0(7) yes
    O2 C9 C8 . . . 127.7(6) yes
    N3 C10 C15 . . . 109.1(6) yes
    C11 C10 C15 . . . 123.0(7) no
    N3 C10 C11 . . . 127.9(7) yes
    C10 C11 C12 . . . 117.2(7) no
    C11 C12 C13 . . . 120.9(6) no
    C12 C13 C14 . . . 121.9(7) no
    C13 C14 C15 . . . 117.2(7) no
    C8 C15 C14 . . . 133.1(7) no
    C10 C15 C14 . . . 119.9(6) no
    C8 C15 C10 . . . 106.9(6) no
    C1 C2 H2 . . . 121.00 no
    C3 C2 H2 . . . 121.00 no
    C2 C3 H3 . . . 119.00 no
    C4 C3 H3 . . . 120.00 no
    C4 C5 H5 . . . 120.00 no
    C6 C5 H5 . . . 120.00 no
    C1 C6 H6 . . . 121.00 no
    C5 C6 H6 . . . 121.00 no
    C10 C11 H11 . . . 121.00 no
    C12 C11 H11 . . . 122.00 no
    C11 C12 H12 . . . 120.00 no
    C13 C12 H12 . . . 120.00 no
    C12 C13 H13 . . . 119.00 no
    C14 C13 H13 . . . 119.00 no
    C13 C14 H14 . . . 121.00 no
    C15 C14 H14 . . . 122.00 no
loop_
    _geom_torsion_atom_site_label_1
    _geom_torsion_atom_site_label_2
    _geom_torsion_atom_site_label_3
    _geom_torsion_atom_site_label_4
    _geom_torsion_site_symmetry_1
    _geom_torsion_site_symmetry_2
    _geom_torsion_site_symmetry_3
    _geom_torsion_site_symmetry_4
    _geom_torsion
    _geom_torsion_publ_flag
    C7 N1 N2 C8 . . . . -177.0(7) no
    N2 N1 C7 O1 . . . . 0.7(12) no
    N2 N1 C7 C4 . . . . -176.6(6) no
    N1 N2 C8 C9 . . . . 2.1(11) no
    N1 N2 C8 C15 . . . . -178.5(7) no
    C10 N3 C9 O2 . . . . 179.9(7) no
    C10 N3 C9 C8 . . . . -1.4(8) no
    C9 N3 C10 C11 . . . . 179.7(8) no
    C9 N3 C10 C15 . . . . 2.2(9) no
    Cl1 C1 C2 C3 . . . . -177.9(6) no
    C6 C1 C2 C3 . . . . -0.2(12) no
    Cl1 C1 C6 C5 . . . . 177.9(7) no
    C2 C1 C6 C5 . . . . 0.3(13) no
    C1 C2 C3 C4 . . . . 1.3(12) no
    C2 C3 C4 C5 . . . . -2.5(12) no
    C2 C3 C4 C7 . . . . 177.8(8) no
    C3 C4 C5 C6 . . . . 2.6(12) no
    C7 C4 C5 C6 . . . . -177.7(8) no
    C3 C4 C7 O1 . . . . 172.7(8) no
    C3 C4 C7 N1 . . . . -10.0(11) no
    C5 C4 C7 O1 . . . . -7.0(12) no
    C5 C4 C7 N1 . . . . 170.3(7) no
    C4 C5 C6 C1 . . . . -1.5(13) no
    N2 C8 C9 O2 . . . . -1.7(14) no
    N2 C8 C9 N3 . . . . 179.7(7) no
    C15 C8 C9 O2 . . . . 178.8(8) no
    C15 C8 C9 N3 . . . . 0.1(8) no
    N2 C8 C15 C10 . . . . -178.3(7) no
    N2 C8 C15 C14 . . . . -1.6(14) no
    C9 C8 C15 C10 . . . . 1.2(8) no
    C9 C8 C15 C14 . . . . 177.9(8) no
    N3 C10 C11 C12 . . . . -179.6(7) no
    C15 C10 C11 C12 . . . . -2.4(12) no
    N3 C10 C15 C8 . . . . -2.1(8) no
    N3 C10 C15 C14 . . . . -179.3(7) no
    C11 C10 C15 C8 . . . . -179.7(7) no
    C11 C10 C15 C14 . . . . 3.1(12) no
    C10 C11 C12 C13 . . . . 0.7(12) no
    C11 C12 C13 C14 . . . . 0.4(12) no
    C12 C13 C14 C15 . . . . 0.2(12) no
    C13 C14 C15 C8 . . . . -178.2(8) no
    C13 C14 C15 C10 . . . . -1.9(11) no
loop_
    _geom_hbond_atom_site_label_D
    _geom_hbond_atom_site_label_H
    _geom_hbond_atom_site_label_A
    _geom_hbond_site_symmetry_A
    _geom_hbond_distance_DH
    _geom_hbond_distance_HA
    _geom_hbond_distance_DA
    _geom_hbond_angle_DHA
    _geom_hbond_publ_flag
    N1 H1 O2 . 0.90(5) 1.87(6) 2.685(9) 151(4) yes
    N3 H3A O1 3_544 0.91 1.98 2.798(8) 149 yes
    C11 H11 O1 3_544 0.95 2.55 3.218(10) 128 yes
    C14 H14 O2 3_565 0.95 2.29 3.233(9) 172 yes
_iucr_refine_instructions_details
;
TITL T1-A in Pca2(1)
CELL  1.54178  31.0359   5.2549   7.8730   90.000   90.000   90.000
ZERR    4.00   0.00120   0.0003   0.0004   0.0000   0.0000   0.0000
LATT -1
SYMM -X, -Y, 1/2+Z
SYMM 1/2+X, -Y, Z
SYMM 1/2-X, Y, 1/2+Z
SFAC C   H   N   O  Cl
UNIT 60  40  12  8  4
L.S. 10
ACTA 175
HTAB N1 O2
EQIV $1 -x+1/2, y-1, z-1/2
HTAB N3 O1_$1
HTAB C11 O1_$1
DFIX 0.90 0.01 N1 H1
BOND $H
FMAP 2
PLAN 5
SIZE 0.01 0.17 0.22
BUMP
TEMP -171
WGHT    0.045900    3.743600
FVAR       0.17437
CL1   5   -0.024323    0.078380    0.512998    11.00000    0.01895    0.04142 =
         0.03493    0.00241   -0.00307   -0.00519
O1    4    0.152199    0.755438    0.706580    11.00000    0.02186    0.03003 =
         0.02226   -0.00851   -0.00088    0.00427
O2    4    0.217831    0.028865    0.395076    11.00000    0.02342    0.02984 =
         0.01908   -0.00671   -0.00148   -0.00239
N1    3    0.184512    0.415132    0.575567    11.00000    0.01499    0.02446 =
         0.01673   -0.00639   -0.00154    0.00283
H1    2    0.186631    0.264241    0.522554    11.00000   -1.20000
N2    3    0.224781    0.504557    0.613515    11.00000    0.01857    0.02120 =
         0.01230   -0.00010    0.00172    0.00025
N3    3    0.292416    0.051290    0.405601    11.00000    0.02029    0.02352 =
         0.01747   -0.00680   -0.00083    0.00144
AFIX   3
H3A   2    0.300916   -0.061250    0.324391    11.00000   -1.20000
AFIX   0
C1    1    0.026273    0.222428    0.539329    11.00000    0.02013    0.04001 =
         0.01851    0.00868   -0.00839   -0.00581
C2    1    0.061596    0.107175    0.460411    11.00000    0.02258    0.02266 =
         0.02416   -0.00601   -0.00385   -0.00268
AFIX  43
H2    2    0.058219   -0.040275    0.391876    11.00000   -1.20000
AFIX   0
C3    1    0.102051    0.217182    0.486215    11.00000    0.02554    0.03326 =
         0.01939   -0.00515   -0.00204   -0.00137
AFIX  43
H3    2    0.126610    0.145533    0.432361    11.00000   -1.20000
AFIX   0
C4    1    0.106871    0.427259    0.588205    11.00000    0.02463    0.02524 =
         0.01017    0.00224   -0.00292   -0.00392
C5    1    0.070533    0.539478    0.662519    11.00000    0.02185    0.03870 =
         0.01839   -0.00530    0.00080    0.00326
AFIX  43
H5    2    0.073655    0.688834    0.729385    11.00000   -1.20000
AFIX   0
C6    1    0.030092    0.433958    0.639075    11.00000    0.02113    0.04012 =
         0.02325   -0.00089    0.00546    0.00692
AFIX  43
H6    2    0.005459    0.507281    0.691375    11.00000   -1.20000
AFIX   0
C7    1    0.149474    0.555400    0.629061    11.00000    0.02159    0.03647 =
         0.01508    0.00274    0.00091    0.00597
C8    1    0.255980    0.362294    0.549392    11.00000    0.02521    0.01887 =
         0.00914    0.00175    0.00451    0.00166
C9    1    0.251696    0.134423    0.442529    11.00000    0.01277    0.03752 =
         0.01590    0.00494   -0.00204    0.00145
C10   1    0.323360    0.219648    0.480800    11.00000    0.01711    0.02532 =
         0.01260   -0.00414   -0.00314   -0.00020
C11   1    0.367661    0.202798    0.474402    11.00000    0.02470    0.02249 =
         0.02041    0.00355   -0.00040    0.00636
AFIX  43
H11   2    0.381640    0.069173    0.414662    11.00000   -1.20000
AFIX   0
C12   1    0.391008    0.389489    0.559009    11.00000    0.01667    0.03369 =
         0.02315    0.00336   -0.00024    0.00181
AFIX  43
H12   2    0.421602    0.385260    0.556422    11.00000   -1.20000
AFIX   0
C13   1    0.369957    0.583668    0.647986    11.00000    0.02247    0.03433 =
         0.01792    0.00137   -0.00081   -0.00064
AFIX  43
H13   2    0.386693    0.709527    0.704118    11.00000   -1.20000
AFIX   0
C14   1    0.325346    0.597807    0.656648    11.00000    0.02569    0.01592 =
         0.01554    0.00126   -0.00117    0.00012
AFIX  43
H14   2    0.311323    0.730584    0.717069    11.00000   -1.20000
AFIX   0
C15   1    0.301776    0.407414    0.572267    11.00000    0.02368    0.02157 =
         0.01769   -0.00132   -0.00051    0.00240
HKLF 4
REM  T1-A in Pca2(1)
REM R1 =  0.0589 for    1434 Fo > 4sig(Fo)  and  0.0694 for all    1596 data
REM    193 parameters refined using      3 restraints
END
WGHT      0.0459      3.7471
REM Highest difference peak  0.297,  deepest hole -0.368,  1-sigma level  0.075
Q1    1   0.0174 -0.1531  0.4753  11.00000  0.05    0.30
Q2    1   0.2988  0.6153  0.5810  11.00000  0.05    0.28
Q3    1   0.2216  0.6283  0.5472  11.00000  0.05    0.27
Q4    1   0.2169 -0.0047  0.2267  11.00000  0.05    0.27
Q5    1   0.1782  0.4898  0.3816  11.00000  0.05    0.26
;
