# Supplementary material for: 4-Chloro-N′-[(3Z)-2-oxo-2,3-di­hydro-1H-indol-3-yl­idene]benzohydrazide
Source: Acta Crystallogr Sect E Struct Rep Online. 2013 Dec 14;70(Pt 1):o47. doi: 10.1107/S1600536813033345 (PMC3914087; doi:10.1107/S1600536813033345)
Supplement: Supplementary file 2 [file e-70-00o47-Isup2.hkl]

#
# h,k,l, Fc-squared, Fo-squared, sigma(Fo-squared), status flag
#
data_I
_shelx_title ' T1-A in Pca2(1)'
_shelx_refln_list_code          4
_shelx_F_calc_maximum      212.92
_exptl_crystal_F_000       616.00
_reflns_d_resolution_high  0.8288

loop_
 _space_group_symop_operation_xyz
 'x, y, z'
 '-x, -y, z+1/2'
 'x+1/2, -y, z'
 '-x+1/2, y, z+1/2'

_cell_length_a    31.0359
_cell_length_b     5.2549
_cell_length_c     7.8730
_cell_angle_alpha  90.000
_cell_angle_beta   90.000
_cell_angle_gamma  90.000

_shelx_F_squared_multiplier     1.000

loop_
 _refln_index_h
 _refln_index_k
 _refln_index_l
 _refln_F_squared_calc
 _refln_F_squared_meas
 _refln_F_squared_sigma
 _refln_observed_status
  12   1  -8        239.96        197.67        29.27 o
  11   2  -8         30.81        133.20        22.04 o
  12   2  -8         21.89         98.01        24.34 o
  13   2  -8         90.93         51.64        16.44 o
   6   3  -8         22.35         21.71        13.16 o
  15   1  -7        118.61        203.59        25.65 o
  16   1  -7        509.79        492.03        30.59 o
  13   2  -7         37.50         44.07        11.18 o
  14   2  -7         35.99        107.88        21.71 o
  15   2  -7        221.46        207.86        21.05 o
  16   2  -7         43.80        100.97        20.72 o
  17   2  -7        129.92        114.46        21.38 o
  18   2  -7         73.51          3.29        16.44 o
  19   2  -7        161.19        187.14        28.94 o
   9   3  -7         80.07         98.67        16.44 o
  10   3  -7         43.09        122.68        17.43 o
  11   3  -7         30.05         30.26        11.51 o
  12   3  -7         52.86         55.91        11.84 o
  13   3  -7        285.14        305.88        19.41 o
  14   3  -7         56.50         21.71        11.84 o
  15   3  -7         72.49         54.27        12.50 o
  16   3  -7         16.85        -13.81        13.81 o
  16   1  -6       1235.25       1380.06        25.98 o
  17   1  -6        105.73        101.63        24.01 o
  18   1  -6        108.40        162.81        24.01 o
  19   1  -6          1.43        -14.80        17.76 o
  15   2  -6        891.03       1075.83        22.37 o
  16   2  -6        153.37        198.66        19.08 o
  17   2  -6        237.09        232.20        19.08 o
  18   2  -6        270.42        260.49        18.42 o
  19   2  -6         19.41         -3.62        12.83 o
  20   2  -6        167.90        117.42        21.38 o
  21   2  -6        107.70        136.82        23.68 o
  22   2  -6        184.58        238.12        24.34 o
  11   3  -6        659.90        722.59        20.06 o
  12   3  -6         32.17         78.94        16.12 o
  13   3  -6        411.54        449.93        18.75 o
  14   3  -6         35.02         47.69        10.85 o
  15   3  -6         16.26         23.02        11.18 o
  16   3  -6          8.86          0.00        10.52 o
  17   3  -6        180.23        115.44        17.10 o
  18   3  -6          9.76        -11.18        11.18 o
  19   3  -6         39.56         91.11        18.09 o
  20   3  -6          2.19         38.15        11.51 o
  21   3  -6         11.09        -12.83        13.16 o
   9   4  -6        233.34        268.71        17.76 o
  10   4  -6         84.08        114.46        18.09 o
  15   4  -6        259.84        262.13        19.08 o
   3   1  -5        875.04        934.08        28.29 o
  17   1  -5        231.01        200.96        21.71 o
  19   1  -5        207.93        234.18        20.72 o
  20   1  -5          8.71        -14.80        14.80 o
  21   1  -5        113.29         76.63        17.43 o
  22   1  -5        162.73        184.51        31.25 o
  15   2  -5        399.79        458.82        17.76 o
  16   2  -5        137.03        211.15        18.09 o
  17   2  -5        156.62        158.86        16.77 o
  18   2  -5        153.99        210.82        17.10 o
  19   2  -5        456.71        462.10        18.42 o
  20   2  -5         33.08          0.33        11.51 o
  21   2  -5        248.34        214.77        18.75 o
  22   2  -5         67.63         96.04        19.08 o
  23   2  -5        332.98        357.19        20.72 o
  24   2  -5        145.27        129.59        22.37 o
  25   2  -5        193.86        242.73        26.64 o
  12   3  -5        102.20        152.61        16.44 o
  13   3  -5        145.42        153.27        16.44 o
  14   3  -5         15.04         12.83        10.20 o
  15   3  -5          8.82         15.13        10.20 o
  16   3  -5         12.99         27.96        10.20 o
  17   3  -5        520.11        509.47        17.10 o
  18   3  -5         16.77         -2.63        10.20 o
  19   3  -5        151.18        148.33        16.12 o
  20   3  -5         81.02        156.89        17.43 o
  21   3  -5        171.51        203.92        17.10 o
  22   3  -5          8.41         -4.93        11.51 o
  23   3  -5        244.24        310.15        19.73 o
  24   3  -5          6.71         25.98        13.81 o
  10   4  -5         70.15         68.74        15.79 o
  13   4  -5        242.07        192.08        17.76 o
  14   4  -5         26.71         25.33        10.85 o
  15   4  -5         37.77         51.64        11.84 o
  16   4  -5         35.97         47.03        11.84 o
  17   4  -5         50.18        101.63        16.44 o
  18   4  -5         26.46         30.92        11.18 o
  19   4  -5        182.96        210.50        18.09 o
  20   4  -5         13.50          5.26        12.17 o
   0   1  -4       7241.35       8150.14        35.52 o
   1   1  -4        671.62        622.39        24.34 o
   2   1  -4       4115.20       4584.86        27.63 o
   3   1  -4        101.12         96.04        10.85 o
   4   1  -4         41.22         79.92        11.18 o
   5   1  -4        620.99        740.68        15.79 o
   6   1  -4       1382.90       1549.12        19.73 o
   7   1  -4        362.68        386.79        16.12 o
   8   1  -4        185.07        150.31        16.44 o
   9   1  -4         58.88         36.84        12.50 o
  10   1  -4        675.45        680.49        22.37 o
  16   1  -4        288.19        330.54        17.10 o
  17   1  -4         15.95         10.85        11.18 o
  18   1  -4        673.87        688.06        20.39 o
  19   1  -4         38.30         19.08        12.17 o
  20   1  -4       1667.38       1526.75        25.00 o
  21   1  -4        137.20        155.90        21.05 o
  22   1  -4        172.15        175.63        21.71 o
  23   1  -4        104.15        107.55        24.01 o
  24   1  -4       1137.68       1152.46        30.26 o
  30   1  -4        152.63        175.96        17.10 o
  31   1  -4        143.13        122.35        17.43 o
  32   1  -4         25.06         29.27        11.51 o
  15   2  -4       1286.97       1452.75        21.71 o
  16   2  -4        118.99         97.35        15.13 o
  17   2  -4        432.02        430.20        16.77 o
  19   2  -4         42.31         32.89        10.52 o
  20   2  -4        143.47        100.97        16.44 o
  21   2  -4        215.31        223.32        17.10 o
  22   2  -4        237.68        229.90        17.76 o
  23   2  -4        156.89        185.50        17.76 o
  24   2  -4        128.64         89.79        18.75 o
  25   2  -4          0.37         28.61        14.47 o
  26   2  -4         70.24         47.03        15.13 o
  27   2  -4        367.44        246.02        25.00 o
  28   2  -4        336.82        484.14        31.90 o
  13   3  -4        817.68        901.19        20.72 o
  14   3  -4         88.52         95.71        16.12 o
  15   3  -4        973.87        975.85        20.39 o
  16   3  -4        387.45        349.95        16.44 o
  17   3  -4         26.73         -1.97         9.54 o
  18   3  -4         76.42         34.21        10.20 o
  19   3  -4         33.12         31.57        10.52 o
  20   3  -4         75.89        104.26        16.77 o
  21   3  -4         96.11         91.11        15.13 o
  22   3  -4         75.48         38.48         9.87 o
  23   3  -4        190.19        237.47        17.10 o
  24   3  -4         73.46        114.13        17.10 o
  25   3  -4         71.83         88.80        18.42 o
  26   3  -4        147.53        133.20        19.08 o
  27   3  -4        497.46        520.65        22.04 o
  10   4  -4         97.48        101.96        16.44 o
  11   4  -4        345.53        315.09        18.42 o
  12   4  -4         59.31         31.25        11.18 o
  14   4  -4        117.58         95.05        17.10 o
  15   4  -4        355.53        383.50        19.08 o
  16   4  -4        111.71        147.35        18.09 o
  17   4  -4         55.92         92.75        16.12 o
  18   4  -4          5.47         -1.64        10.20 o
  19   4  -4         60.25         37.49        10.85 o
  20   4  -4         94.89        119.06        17.10 o
  21   4  -4         64.31         79.26        17.76 o
  22   4  -4         51.90         27.96        11.18 o
  23   4  -4         10.18         10.20        12.17 o
  16   0  -3        893.11        753.84        21.71 o
  34   0  -3         96.80         87.16        11.18 o
   1   1  -3       1219.02       1128.29        37.49 o
   2   1  -3        348.71        309.49         5.52 o
   3   1  -3       1537.41       1632.16        43.91 o
   4   1  -3        213.02        240.72        10.20 o
   5   1  -3        334.40        335.13        16.28 o
   6   1  -3        520.04        452.05         7.43 o
   7   1  -3        757.14        825.66        20.56 o
   8   1  -3       1520.26       1577.93        59.86 o
   9   1  -3        219.61        231.87        10.52 o
  10   1  -3        883.20        899.21        14.80 o
  11   1  -3         15.91         12.83         8.55 o
  12   1  -3       1664.01       1754.02        20.72 o
  13   1  -3        109.35        118.73        16.12 o
  15   1  -3        266.62        309.49        14.47 o
  16   1  -3        267.09        302.92        15.13 o
  17   1  -3       1368.76       1411.31        20.39 o
  18   1  -3        353.89        348.63        16.12 o
  19   1  -3        311.47        334.16        17.10 o
  20   1  -3         34.11         45.06        11.51 o
  21   1  -3        113.40         95.71        19.08 o
  22   1  -3        370.26        322.32        19.41 o
  23   1  -3       1312.37       1245.87        24.67 o
  25   1  -3        116.22         79.26        16.12 o
  26   1  -3       1209.35       1003.47        29.93 o
  30   1  -3        526.92        637.41        15.79 o
  31   1  -3         52.07         61.50        14.47 o
  32   1  -3        274.83        260.16        14.47 o
  33   1  -3        113.93        122.68        13.81 o
  34   1  -3        169.22        195.11        12.83 o
  35   1  -3         14.28          1.32         5.59 o
   1   2  -3       2366.90       2192.97        19.73 o
   2   2  -3        223.16        212.08        23.52 o
   3   2  -3        652.69        546.36        62.49 o
   4   2  -3       1697.31       1608.22       104.75 o
   5   2  -3        374.53        382.18        13.16 o
   6   2  -3       1499.03       1602.73        20.39 o
   7   2  -3        149.52        173.33        14.47 o
   8   2  -3         73.39        104.59        15.13 o
  14   2  -3        826.21        971.57        18.09 o
  15   2  -3        626.11        695.95        16.44 o
  16   2  -3        113.51        128.93        13.16 o
  17   2  -3        377.94        333.83        14.47 o
  18   2  -3        225.12        164.12        14.47 o
  19   2  -3        403.21        418.36        16.12 o
  20   2  -3         72.62         76.30        15.13 o
  22   2  -3        205.84        267.72        16.44 o
  23   2  -3        586.18        562.75        18.42 o
  24   2  -3        315.31        352.25        18.42 o
  25   2  -3        496.23        525.91        20.39 o
  26   2  -3        582.52        558.14        21.05 o
  27   2  -3        405.65        283.18        21.05 o
  28   2  -3        153.48        232.86        22.69 o
  29   2  -3         72.18         60.85        17.76 o
  30   2  -3        199.59        173.66        30.26 o
  33   2  -3         63.19        105.25        12.50 o
  10   3  -3        412.23        403.56        15.79 o
  11   3  -3        209.86        222.34        15.13 o
  12   3  -3        241.76        291.73        16.12 o
  13   3  -3        448.67        474.27        17.43 o
  14   3  -3        180.98        197.67        14.80 o
  15   3  -3         77.26         57.23         9.87 o
  17   3  -3         61.53         40.13        10.20 o
  18   3  -3         46.39         50.98        10.20 o
  19   3  -3        413.80        465.06        18.42 o
  20   3  -3         45.57         45.39         9.54 o
  21   3  -3        291.94        311.47        15.46 o
  22   3  -3         69.38         44.73        10.85 o
  23   3  -3        247.97        290.09        16.77 o
  24   3  -3         11.11         35.52        11.51 o
  25   3  -3        210.27        218.06        16.77 o
  26   3  -3         72.08         37.82        12.17 o
  27   3  -3         47.15        100.97        17.43 o
  28   3  -3         24.60         18.75        14.14 o
  29   3  -3         71.73         50.65        15.46 o
   8   4  -3         28.32         74.33        17.10 o
   9   4  -3          0.35          3.62        10.85 o
  10   4  -3        281.41        229.90        17.43 o
  11   4  -3         11.00          8.55        11.18 o
  13   4  -3        309.10        321.99        19.08 o
  14   4  -3         46.40         32.56        11.18 o
  15   4  -3         93.19        118.40        16.44 o
  16   4  -3          9.30          7.24        10.52 o
  17   4  -3        193.61        237.47        15.79 o
  18   4  -3        109.86         81.24        16.12 o
  19   4  -3        646.03        753.51        20.39 o
  20   4  -3         16.49         33.88        11.84 o
  21   4  -3        230.80        296.01        16.12 o
  22   4  -3         30.15         28.61        10.85 o
  23   4  -3         44.48         48.35        10.85 o
  24   4  -3        214.73        272.66        17.10 o
  25   4  -3        225.30        238.34         9.69 o
  26   4  -3          2.76         -5.59         5.92 o
  14   0  -2       6228.85       5877.88        44.94 o
  16   0  -2         16.96         54.11        36.51 o
  18   0  -2       1457.14       1154.11        22.04 o
  32   0  -2         27.23         29.60         6.91 o
  34   0  -2         16.04          4.60         6.25 o
  36   0  -2        560.12        620.63        11.51 o
   0   1  -2      45334.86      42460.96        70.38 o
   1   1  -2      12165.10      11716.07        27.63 o
   2   1  -2       8629.56       8908.13       145.37 o
   3   1  -2        371.89        368.44         5.26 o
   4   1  -2       1682.27       1688.61        21.38 o
   5   1  -2       1784.56       1910.69        23.35 o
   6   1  -2        728.37        821.26        15.95 o
   7   1  -2        318.58        334.86         5.76 o
   8   1  -2        148.47        128.04         4.82 o
   9   1  -2        202.28        204.69        15.29 o
  10   1  -2        718.68        780.23         8.19 o
  11   1  -2       1396.63       1459.46        63.31 o
  12   1  -2        905.70        979.46        13.48 o
  13   1  -2        500.17        608.51        25.82 o
  14   1  -2        248.95        265.43         8.95 o
  15   1  -2        942.55        989.64        66.60 o
  16   1  -2        437.46        387.24        37.00 o
  17   1  -2          9.66         65.12        12.83 o
  18   1  -2        643.01        658.46        16.77 o
  19   1  -2         97.66         99.33        15.46 o
  20   1  -2       1404.71       1352.76        20.72 o
  21   1  -2        181.46        197.34        16.12 o
  22   1  -2        719.38        648.26        19.41 o
  23   1  -2         41.17         13.48        12.83 o
  24   1  -2        169.73        195.37        19.41 o
  25   1  -2        169.40        238.12        21.38 o
  26   1  -2        892.95        924.21        24.67 o
  27   1  -2        130.56         91.11        17.76 o
  28   1  -2        506.50        367.38        27.96 o
  29   1  -2        167.20        238.12        14.80 o
  30   1  -2          7.95         21.71         8.22 o
  31   1  -2         27.53          5.26         7.56 o
  32   1  -2        131.48        154.58        12.83 o
  33   1  -2        119.27        176.69        14.47 o
  34   1  -2        119.74        137.16         8.22 o
  35   1  -2         67.90         63.23        18.91 o
  36   1  -2         40.69         30.03        15.62 o
   0   2  -2        943.26        973.54        11.84 o
   1   2  -2       1804.65       1795.76        81.90 o
   2   2  -2        164.49        166.18         4.64 o
   3   2  -2        313.94        313.89         7.73 o
   4   2  -2        708.14        717.15        11.68 o
   5   2  -2       1215.79       1272.59        34.86 o
   6   2  -2        220.30        209.84         9.21 o
   7   2  -2        541.80        561.10        12.17 o
   8   2  -2         41.57         47.69         9.54 o
   9   2  -2        214.91        231.87        11.84 o
  10   2  -2         36.28         12.50         8.22 o
  11   2  -2       2150.02       2300.00        24.34 o
  12   2  -2        193.21        192.25        32.56 o
  13   2  -2       1412.39       1562.27        19.08 o
  14   2  -2        537.09        564.72        14.14 o
  15   2  -2        273.64        303.57        12.83 o
  16   2  -2        716.65        646.29        15.46 o
  17   2  -2        152.73        181.55        12.83 o
  18   2  -2         33.76         58.87        12.83 o
  19   2  -2        144.72        154.91        14.47 o
  20   2  -2        197.13        213.46        14.14 o
  21   2  -2        389.02        380.21        15.46 o
  22   2  -2        563.66        563.41        17.43 o
  24   2  -2        412.68        448.53        44.57 o
  25   2  -2        493.97        563.08        67.75 o
  26   2  -2        142.59         89.13        17.76 o
  27   2  -2        143.89        177.93        18.75 o
  28   2  -2        123.87         95.05        14.80 o
  29   2  -2         72.31         52.62        15.46 o
  30   2  -2        323.83        322.65        23.02 o
  31   2  -2         97.18          0.99        17.76 o
  32   2  -2         14.52         69.40        13.48 o
  33   2  -2        257.88        296.01        12.50 o
  34   2  -2         41.07         55.58        11.84 o
   9   3  -2       2080.06       2264.47        25.00 o
  10   3  -2         90.12        110.18        13.48 o
  11   3  -2        709.81        721.93        17.10 o
  12   3  -2        301.70        251.28        13.81 o
  13   3  -2       1342.24       1291.59        20.39 o
  14   3  -2        797.06        731.80        17.43 o
  15   3  -2       1632.57       1653.71        23.68 o
  16   3  -2        743.87        771.27        18.42 o
  17   3  -2         23.40         17.76         9.54 o
  19   3  -2        176.58        211.48        14.14 o
  20   3  -2        144.12        130.57        14.14 o
  21   3  -2        215.69        220.69        15.79 o
  22   3  -2        101.05        106.56        14.80 o
  23   3  -2         73.66         89.13        14.47 o
  24   3  -2         61.91         39.47        10.85 o
  25   3  -2        505.59        496.97        18.09 o
  26   3  -2        100.15        138.47        16.44 o
  27   3  -2        233.19        310.48        18.75 o
  28   3  -2         14.28         31.90        12.50 o
  29   3  -2        361.87        326.93        18.75 o
  30   3  -2         31.10          3.62        13.48 o
  32   3  -2         35.95         47.03        10.85 o
   1   4  -2        397.98        411.78        25.00 o
   2   4  -2         93.93        148.99        21.05 o
   3   4  -2        419.42        400.27        21.38 o
   4   4  -2         82.43        222.99        20.06 o
   5   4  -2        241.07        264.44        19.41 o
   6   4  -2         86.08        125.97        18.09 o
   8   4  -2         48.75        146.69        18.42 o
  11   4  -2       1525.52       1523.13        25.65 o
  13   4  -2        647.12        677.53        20.39 o
  14   4  -2        181.21        189.45        16.77 o
  15   4  -2         17.33         13.48        10.85 o
  16   4  -2         52.08         32.23        10.20 o
  17   4  -2        238.42        333.83        18.09 o
  18   4  -2        103.00        125.31        16.77 o
  19   4  -2         25.91         39.80        11.51 o
  20   4  -2        164.89        148.00        16.44 o
  21   4  -2         72.53         76.63        16.44 o
  22   4  -2        403.53        416.39        17.76 o
  23   4  -2         19.20         21.05        10.20 o
  24   4  -2         85.97         82.90        23.85 o
  25   4  -2        144.50        144.55         9.43 o
  26   4  -2         75.49         90.07         8.47 o
  27   4  -2        267.90        321.82         8.70 o
   6   0  -1        259.41        247.00         3.95 o
   8   0  -1       3210.69       3386.02        13.81 o
  10   0  -1       1525.11       1410.27        63.81 o
  12   0  -1       4156.54       4245.50        33.05 o
  14   0  -1       1043.78       1160.14        44.24 o
  16   0  -1       1402.12       1380.91        31.74 o
  18   0  -1       1285.69       1209.47        30.75 o
  20   0  -1        177.29        117.42        19.73 o
  22   0  -1        523.19        363.43        23.02 o
  32   0  -1        536.28        594.98        13.81 o
  34   0  -1        592.28        607.81        12.17 o
  36   0  -1        120.83        116.10        10.52 o
   1   1  -1       2407.30       2184.88         9.87 o
   2   1  -1        814.19        725.08        20.72 o
   3   1  -1       5361.10       5551.72       209.34 o
   4   1  -1        937.59        905.35         7.73 o
   5   1  -1        328.92        320.66         3.83 o
   6   1  -1       2980.00       3135.49        15.13 o
   7   1  -1          8.53         11.66         4.28 o
   8   1  -1       2762.12       3079.48        18.09 o
   9   1  -1        216.65        242.35         4.49 o
  10   1  -1       1744.26       1856.71        23.43 o
  11   1  -1        325.64        348.80        10.97 o
  12   1  -1       2619.52       2725.37        87.58 o
  13   1  -1       2195.35       2208.60        72.40 o
  14   1  -1       2244.06       2378.80        83.38 o
  15   1  -1        858.93        934.38       110.46 o
  16   1  -1        732.87        615.48        99.16 o
  17   1  -1        559.75        471.86        31.22 o
  18   1  -1         71.28         61.67        14.31 o
  19   1  -1        656.53        618.33        15.79 o
  20   1  -1        103.57        103.93        13.81 o
  21   1  -1        503.90        501.57        16.44 o
  22   1  -1         31.17         32.89        11.18 o
  23   1  -1        611.11        599.91        19.41 o
  24   1  -1        241.70        173.00        18.09 o
  25   1  -1        811.98        785.08        22.69 o
  26   1  -1       1557.42       1826.07       313.77 o
  27   1  -1         83.49         72.05        20.23 o
  28   1  -1        320.13        369.83        78.61 o
  29   1  -1        117.06         91.43        17.76 o
  30   1  -1        293.20        283.47        50.82 o
  31   1  -1        217.07        257.54        11.35 o
  32   1  -1        376.90        416.72        12.17 o
  33   1  -1         39.58         22.65         4.73 o
  34   1  -1        136.08        159.16        15.46 o
  35   1  -1         62.67         87.99        22.37 o
  36   1  -1         89.74         94.20         7.82 o
   1   2  -1       1844.66       1634.99        29.11 o
   2   2  -1        151.00        161.91         4.49 o
   3   2  -1       3074.65       3145.81        20.06 o
   4   2  -1       1228.82       1257.55        24.01 o
   5   2  -1         87.14         79.72        13.65 o
   6   2  -1        341.77        351.29         6.64 o
   7   2  -1        263.54        293.69         6.72 o
   8   2  -1       1201.45       1197.96        39.87 o
   9   2  -1        223.12        254.48        11.73 o
  10   2  -1        367.51        373.62        15.79 o
  11   2  -1        272.27        281.17        11.02 o
  12   2  -1       2502.34       2574.03        24.67 o
  13   2  -1        227.11        247.87        23.68 o
  14   2  -1        144.93        154.83        13.32 o
  15   2  -1        327.93        356.86        12.83 o
  16   2  -1        617.56        653.19        15.46 o
  17   2  -1        755.20        811.40        15.79 o
  18   2  -1        266.61        275.50        35.36 o
  19   2  -1         99.13        108.75        19.08 o
  20   2  -1         51.62         57.85         9.29 o
  21   2  -1        427.28        462.92        12.94 o
  22   2  -1         84.17        115.70        12.33 o
  23   2  -1       2097.47       2266.54        20.23 o
  24   2  -1        511.46        481.84        20.72 o
  25   2  -1        206.05        208.86        12.69 o
  26   2  -1         98.75         68.90        11.18 o
  27   2  -1         67.71         76.63        18.09 o
  28   2  -1        480.55        510.64        52.95 o
  29   2  -1         29.30         39.83        18.09 o
  30   2  -1        125.03        134.32        43.13 o
  31   2  -1         49.07         53.34        15.21 o
  32   2  -1        173.46        166.01        11.64 o
  33   2  -1         15.92         23.29         8.39 o
  34   2  -1        170.66        208.52        11.84 o
  35   2  -1        180.69        179.91        13.16 o
   1   3  -1       1585.84       1364.28        21.38 o
   2   3  -1        521.20        604.85        17.43 o
   3   3  -1        461.59        465.39        17.43 o
   4   3  -1        210.66        279.91        37.59 o
   5   3  -1        651.27        685.98        19.08 o
   6   3  -1        203.68        204.87        13.65 o
   7   3  -1       1084.98        980.91        21.38 o
   8   3  -1        105.23         90.45        12.83 o
   9   3  -1        389.31        325.28        14.14 o
  10   3  -1        175.59        168.40        13.16 o
  11   3  -1         10.01         35.52         8.88 o
  12   3  -1        162.31        151.29        13.81 o
  13   3  -1        202.40        211.15        14.14 o
  14   3  -1        224.47        227.27        13.81 o
  15   3  -1        306.64        372.94        66.11 o
  16   3  -1         25.93         33.22         9.21 o
  17   3  -1         20.48         21.38         8.88 o
  18   3  -1         21.04         14.80         9.54 o
  19   3  -1       1332.17       1507.35        23.02 o
  20   3  -1         57.79         86.50        13.81 o
  21   3  -1        581.97        598.27        17.43 o
  22   3  -1        184.38        196.68        15.79 o
  23   3  -1         42.99         18.09        10.52 o
  24   3  -1        216.58        260.49        16.12 o
  25   3  -1       1027.52       1082.08        21.71 o
  26   3  -1        120.00        105.91        17.43 o
  27   3  -1         23.76         26.97        11.84 o
  28   3  -1         31.68         38.48        11.18 o
  29   3  -1         61.58         30.59        11.84 o
  30   3  -1          1.12          4.60        11.84 o
  31   3  -1         25.89         20.66         9.37 o
  32   3  -1         11.30         21.71         7.56 o
   1   4  -1        251.96        317.06        20.39 o
   3   4  -1        136.78        188.13        25.00 o
   4   4  -1         44.12         11.18        15.79 o
   5   4  -1        186.74        194.38        21.05 o
   6   4  -1        127.44        157.21        20.06 o
   9   4  -1         29.58         29.27        10.52 o
  10   4  -1        786.83        817.64        22.04 o
  11   4  -1        130.55        148.33        17.76 o
  14   4  -1        477.25        506.51        19.73 o
  16   4  -1          1.47         11.51        10.52 o
  17   4  -1        177.15        167.41        17.10 o
  18   4  -1         34.11         28.94        11.18 o
  19   4  -1        308.09        319.36        18.09 o
  20   4  -1          3.81         -4.60        10.85 o
  21   4  -1        206.34        220.86        27.63 o
  22   4  -1          7.79         11.03         6.27 o
  23   4  -1        186.23        192.64        12.99 o
  24   4  -1        177.96        215.65        15.95 o
  25   4  -1        162.66        165.45         8.86 o
  26   4  -1         59.07         66.70         8.50 o
  27   4  -1         45.40         25.65        36.67 o
  28   4  -1         17.14         26.48        10.03 o
  20   5  -1          1.04          8.55         5.26 o
  21   5  -1         23.73         21.05         5.26 o
  22   5  -1         24.18          4.60         5.26 o
   4   0   0        444.73        432.84        20.72 o
   6   0   0       1296.70       1368.87        32.56 o
   8   0   0        551.96        626.44         7.07 o
  10   0   0         48.99         60.46         3.78 o
  12   0   0       1311.98       1416.23        48.35 o
  14   0   0       1370.66       1421.12        63.19 o
  16   0   0        795.15        621.03        39.96 o
  18   0   0       1333.57       1109.66        39.14 o
  20   0   0       1531.37       1347.83        21.38 o
  22   0   0       2903.84       2352.62        26.31 o
  24   0   0       2421.37       1908.93        27.96 o
  26   0   0       1123.43       1241.60        19.73 o
  28   0   0        817.88        896.58        18.09 o
  32   0   0        405.25        467.37        12.83 o
  34   0   0         32.45         46.37        10.85 o
  36   0   0        218.91        198.66         9.87 o
   7   1   0       2130.45       2272.70        11.84 o
   8   1   0         40.53         42.30         4.68 o
   9   1   0        778.02        787.18        38.34 o
  10   1   0          1.28          1.32         3.65 o
  11   1   0       1057.76       1051.68        38.73 o
  12   1   0       1158.08       1080.73        63.89 o
  13   1   0        394.48        357.22        30.63 o
  14   1   0        438.14        463.40        38.38 o
  15   1   0       3484.03       3329.00       368.59 o
  16   1   0       1347.43       1339.57       155.42 o
  17   1   0         93.55         64.30        22.13 o
  18   1   0        258.66        244.10        46.42 o
  19   1   0         21.04         21.36         6.79 o
  20   1   0        169.65        174.55        10.63 o
  21   1   0         17.16          4.52        13.65 o
  22   1   0       1188.79       1159.39        80.94 o
  23   1   0         10.20          4.95         6.59 o
  24   1   0         49.92         51.01         6.95 o
  25   1   0        212.39        187.71        21.87 o
  26   1   0       1970.91       2233.62       290.09 o
  27   1   0        541.14        564.66        86.01 o
  28   1   0        201.28        237.45        14.73 o
  29   1   0         46.32         43.54        15.07 o
  30   1   0        114.01        107.80        13.74 o
  31   1   0        125.40        143.32        31.07 o
  32   1   0         99.70        105.99        22.04 o
  33   1   0         74.35        123.95         7.77 o
  34   1   0        111.22        122.25         7.79 o
  35   1   0         40.40         54.04         7.73 o
  36   1   0         80.59         81.18         8.72 o
   5   2   0        951.50        856.46        14.80 o
   6   2   0        377.24        396.00        12.50 o
   7   2   0        724.81        660.43        13.48 o
   8   2   0        286.05        257.53        12.17 o
   9   2   0        189.33        197.01        11.51 o
  10   2   0        943.57       1061.03        15.46 o
  11   2   0       3929.59       4710.50        26.64 o
  12   2   0       1558.78       1762.24        18.09 o
  13   2   0       3601.70       3810.96        25.00 o
  14   2   0        704.88        743.95       131.23 o
  15   2   0          4.55         -4.65         8.23 o
  16   2   0        350.78        331.23       115.44 o
  17   2   0         25.88         20.71        14.80 o
  18   2   0         34.89         32.79         6.14 o
  19   2   0        158.62        192.45        37.66 o
  20   2   0        809.34        832.33        86.17 o
  21   2   0         66.97         96.39        39.14 o
  22   2   0        178.29        183.80        11.45 o
  23   2   0         22.96         16.77        10.36 o
  24   2   0        157.32        127.28        18.42 o
  25   2   0       1535.88       1606.76        16.23 o
  26   2   0          7.04         -3.26         9.37 o
  27   2   0          6.21          1.18         6.03 o
  28   2   0          9.63          5.85         7.81 o
  29   2   0        144.70        153.38        11.42 o
  30   2   0          6.30          2.55         5.30 o
  31   2   0        129.68        128.50        26.68 o
  32   2   0          8.02          8.54         5.15 o
  33   2   0        342.32        363.98        48.48 o
  34   2   0          2.24         12.70        16.61 o
   1   3   0        784.95        593.99        22.37 o
   2   3   0        245.00        234.83        19.41 o
   3   3   0       1156.97       1022.88        20.72 o
   4   3   0        203.65        242.73        17.10 o
   5   3   0          9.52         26.64        10.20 o
   6   3   0          0.74         -9.87         9.87 o
   7   3   0        893.80        984.40        18.09 o
   8   3   0         46.08         46.37         8.88 o
   9   3   0       1717.94       1690.22        21.05 o
  10   3   0        452.73        458.16        14.80 o
  11   3   0        146.44        138.80        13.16 o
  12   3   0         68.87         76.96        12.50 o
  13   3   0        898.67        889.34        17.76 o
  14   3   0          2.56          7.24         8.88 o
  15   3   0        491.74        580.18        16.77 o
  16   3   0         12.17         12.83         8.55 o
  17   3   0        425.84        537.42        16.44 o
  18   3   0         14.59         38.81        10.52 o
  19   3   0        469.07        511.77        24.17 o
  21   3   0       1377.64       1486.63        23.35 o
  22   3   0         71.91         67.54        42.76 o
  23   3   0          2.44         -8.55        11.18 o
  24   3   0        119.81        152.28        16.12 o
  25   3   0         17.45          9.54        10.85 o
  26   3   0         12.96         17.76        10.20 o
  27   3   0        310.67        311.61        10.72 o
  28   3   0         10.20         11.51         6.38 o
  29   3   0        690.39        661.86        34.04 o
  30   3   0        112.82        127.28         9.98 o
  31   3   0         22.99         45.95        47.03 o
  32   3   0         68.17         22.82        15.46 o
   3   4   0        552.11        439.41        24.34 o
   5   4   0         82.76         77.33        37.99 o
   6   4   0         53.41         40.13        13.81 o
   7   4   0        365.54        284.83        20.72 o
   8   4   0          5.01          2.30        12.17 o
   9   4   0        336.79        310.48        19.73 o
  10   4   0          7.45         16.12        12.50 o
  11   4   0       1602.35       1519.52        25.98 o
  12   4   0         42.88         34.21        12.17 o
  14   4   0       1018.67        963.35        23.35 o
  15   4   0         68.62         54.93        12.50 o
  16   4   0        847.85        868.95        22.37 o
  17   4   0        154.00        212.80        18.09 o
  18   4   0        278.20        348.30        18.75 o
  19   4   0         26.08         33.88        12.83 o
  20   4   0         36.76         25.65        11.84 o
  21   4   0         27.00         12.50        12.50 o
  22   4   0        262.69        218.07        10.46 o
  23   4   0         14.30         16.00         6.17 o
  24   4   0         21.37         26.84         8.39 o
  25   4   0        379.75        403.05        28.61 o
  26   4   0        101.98        140.35         8.71 o
  27   4   0        199.35        203.65        15.46 o
  28   4   0          1.46         -3.66         6.58 o
  29   4   0        254.06        258.52         9.87 o
  16   5   0         97.03         68.08         9.54 o
  17   5   0        242.10        141.43        25.65 o
  19   5   0         14.82         10.20         5.92 o
  20   5   0         27.18         26.31         5.59 o
  21   5   0        117.87        121.04         9.21 o
  22   5   0        127.06        129.92         8.55 o
  23   5   0          9.28         -5.26         5.26 o
   8   0   1       2897.19       2943.74       114.62 o
  10   0   1       1529.02       1245.58        57.56 o
  12   0   1       4340.99       3999.68       210.50 o
  14   0   1        812.95        878.13        49.85 o
  16   0   1       1264.20       1266.34        50.16 o
  18   0   1       1349.19       1225.79        96.86 o
  20   0   1        177.71        186.16        34.42 o
  22   0   1        540.12        586.12        43.73 o
  24   0   1        687.97        767.57        87.73 o
  26   0   1       1302.45       1441.07       196.17 o
  28   0   1       2054.63       2024.80       391.56 o
  32   0   1        498.90        522.62        13.48 o
  34   0   1        628.68        583.47        12.17 o
  36   0   1        133.02        113.80         9.87 o
   3   1   1       5374.39       5132.81        16.44 o
   4   1   1       1095.64        914.01         7.56 o
   5   1   1        377.40        300.29         5.26 o
   6   1   1       3192.32       2815.60       137.64 o
   7   1   1          3.46          7.58         1.73 o
   8   1   1       2703.92       2458.80        58.05 o
   9   1   1        226.43        236.35        25.09 o
  10   1   1       1811.84       1701.99       106.81 o
  11   1   1        316.60        287.90        23.36 o
  12   1   1       2396.81       2334.02       220.35 o
  13   1   1       2257.93       2187.54       256.68 o
  14   1   1       2409.68       2445.22       310.29 o
  15   1   1        867.76        888.63        93.01 o
  16   1   1        724.47        610.36        63.92 o
  17   1   1        502.95        479.07        55.54 o
  18   1   1         69.26         55.33         6.17 o
  19   1   1        744.59        764.41        11.02 o
  20   1   1        106.73        127.82         8.42 o
  21   1   1        527.62        603.45        21.11 o
  22   1   1         29.40         28.15         6.08 o
  23   1   1        549.40        557.08        21.27 o
  24   1   1        249.57        263.39        12.82 o
  25   1   1        829.65        914.39        56.11 o
  26   1   1       1687.66       1881.15        95.00 o
  27   1   1        100.37        112.21        22.22 o
  28   1   1        231.93        283.48        26.13 o
  29   1   1        112.25         49.01        12.83 o
  30   1   1        343.03        366.44        25.18 o
  31   1   1        216.04        213.61        22.21 o
  32   1   1        357.19        357.98        31.66 o
  33   1   1         37.25         23.43         4.30 o
  34   1   1        115.08        128.47        15.95 o
  35   1   1         67.08        108.93         7.66 o
  36   1   1         88.53        110.65        34.70 o
   5   2   1         58.49         20.06         8.55 o
   6   2   1        276.39        235.16        12.50 o
   7   2   1        228.42        226.61        12.17 o
   8   2   1       1306.25       1110.48       176.62 o
   9   2   1        230.48        207.59        21.05 o
  10   2   1        357.00        358.17        11.84 o
  11   2   1        275.62        294.04        11.51 o
  12   2   1       2448.20       2702.59       208.85 o
  13   2   1        189.89        237.95         9.54 o
  14   2   1        162.55        146.78        17.03 o
  15   2   1        280.60        293.38        31.48 o
  16   2   1        621.41        647.78        41.92 o
  17   2   1        819.43        820.11        77.87 o
  18   2   1        251.72        242.92        17.42 o
  19   2   1         46.83         56.57         7.31 o
  20   2   1         52.16         89.63        13.24 o
  21   2   1        398.21        419.67         7.89 o
  22   2   1         84.53         87.07         6.95 o
  23   2   1       2161.87       2271.91        61.21 o
  24   2   1        495.33        497.13        30.74 o
  25   2   1        153.66        160.20        21.47 o
  26   2   1         87.14        116.25        14.69 o
  27   2   1         68.93         39.14        11.51 o
  28   2   1        477.18        502.54        17.66 o
  29   2   1         28.91         41.56        25.69 o
  30   2   1        139.82        165.36        11.38 o
  31   2   1         46.31         71.15        35.14 o
  32   2   1        191.02        218.90        36.01 o
  33   2   1         11.35          9.50         5.51 o
  34   2   1        164.97        178.78        10.69 o
   1   3   1       1672.73       1630.23        14.29 o
   2   3   1        522.59        608.13        48.02 o
   3   3   1        345.74        350.45        11.82 o
   4   3   1        210.06        283.11        12.73 o
   5   3   1        673.25        638.69        24.17 o
   6   3   1        206.89        193.67        34.21 o
   7   3   1       1152.56       1107.78        87.32 o
   8   3   1         99.85         66.73        22.37 o
   9   3   1        376.14        397.08        41.77 o
  10   3   1        180.97        181.88        14.80 o
  11   3   1          8.86          5.92         8.55 o
  12   3   1        153.92        199.64        14.47 o
  13   3   1        222.40        254.90        14.80 o
  14   3   1        231.96        252.27        14.80 o
  15   3   1        353.03        329.23        15.13 o
  16   3   1         22.62          1.64         9.21 o
  17   3   1         47.65         46.70        10.20 o
  18   3   1         23.64         24.67        10.52 o
  19   3   1       1339.79       1438.79        46.47 o
  20   3   1         57.72         92.68        17.27 o
  21   3   1        576.68        626.47        25.82 o
  22   3   1        183.89        226.34        18.58 o
  23   3   1         25.66         13.87        15.62 o
  24   3   1        218.49        209.51        15.46 o
  25   3   1       1031.67       1070.98        58.87 o
  26   3   1        118.88        152.57        10.25 o
  27   3   1         28.71         33.93         8.06 o
  28   3   1         31.02         34.71         7.03 o
  29   3   1         56.92         54.86        12.17 o
  30   3   1          1.34         -5.19        12.83 o
  31   3   1         25.56         13.16        11.51 o
   3   4   1        140.92        213.78        16.12 o
   6   4   1        124.97        137.15        17.10 o
   7   4   1         96.92         53.69        16.77 o
   8   4   1        130.62         93.41        16.44 o
   9   4   1         26.13         23.02        15.13 o
  10   4   1        779.99        569.00        23.68 o
  11   4   1        130.22         99.00        22.37 o
  13   4   1        181.67        167.74        20.06 o
  14   4   1        481.75        423.29        21.38 o
  15   4   1         62.55         53.61        13.48 o
  16   4   1          3.08         -0.99        12.83 o
  17   4   1        210.09        201.62        18.75 o
  18   4   1         33.76         42.43        11.51 o
  19   4   1        257.14        250.29        18.09 o
  20   4   1          3.41          3.35         6.91 o
  21   4   1        196.87        196.61        26.48 o
  22   4   1          5.10          9.73         7.07 o
  23   4   1        230.21        214.12        15.62 o
  24   4   1        180.31        214.33        11.68 o
  25   4   1        133.48        104.17        20.06 o
  26   4   1         61.44         44.76         7.96 o
  27   4   1         42.15         32.98         5.75 o
  28   4   1         18.59         12.17         6.58 o
  16   5   1         42.99         40.13         6.58 o
  18   5   1         91.67         90.12         9.54 o
  19   5   1        192.00        188.46         9.21 o
  20   5   1          1.08          6.91         5.26 o
  21   5   1         27.80         73.02         9.54 o
  22   5   1         19.20         17.10         5.92 o
  10   0   2       1383.87       1370.53        15.46 o
  12   0   2       1018.97        889.81        75.86 o
  14   0   2       6340.86       5225.33       495.62 o
  16   0   2         56.94         30.14        10.44 o
  18   0   2       1567.02       1595.65        53.45 o
  20   0   2       1142.32       1106.07        61.17 o
  22   0   2       1026.51        995.19        63.66 o
  24   0   2       2321.65       2386.16       188.07 o
  26   0   2       2534.68       2695.29       107.88 o
  28   0   2         37.15         24.80        10.74 o
  30   0   2         37.80         38.63        33.38 o
  32   0   2         24.14          6.91         5.59 o
  34   0   2         23.35         42.10         9.87 o
  36   0   2        556.14        610.11        11.51 o
   5   1   2       1679.31       1504.39        12.17 o
   6   1   2        805.09        722.26         9.21 o
   7   1   2        306.50        270.56        29.04 o
   8   1   2        174.73        151.80        35.52 o
   9   1   2        262.87        235.63        26.00 o
  10   1   2        706.42        606.31        47.56 o
  11   1   2       1250.34       1028.12        53.31 o
  12   1   2        845.20        761.55        63.68 o
  13   1   2        425.03        481.69        25.34 o
  14   1   2        319.91        283.68        19.42 o
  15   1   2        963.01        945.33        69.83 o
  16   1   2        416.64        429.02        23.58 o
  17   1   2          9.07         13.49        10.06 o
  18   1   2        697.20        687.08        35.84 o
  19   1   2        102.20         97.68        11.89 o
  20   1   2       1313.20       1340.07        48.05 o
  21   1   2        181.65        170.22        15.62 o
  22   1   2        658.31        661.01        24.21 o
  23   1   2         41.78         54.88        11.02 o
  24   1   2        123.98        137.06         9.73 o
  25   1   2        140.57        152.29        13.05 o
  26   1   2        866.89        903.64        42.28 o
  27   1   2        149.85        151.68         7.60 o
  28   1   2        567.11        531.16        49.61 o
  29   1   2        153.94        150.47        17.64 o
  30   1   2          5.84         12.27        12.11 o
  31   1   2         35.24         40.18         6.14 o
  32   1   2        124.82        137.58        34.99 o
  33   1   2        103.69        127.54        44.40 o
  34   1   2        126.17        161.40         9.87 o
  35   1   2         52.16         80.09         7.53 o
  36   1   2         33.94         49.65         7.58 o
   0   2   2       1091.24       1228.44        14.47 o
   1   2   2       1844.93       1967.27       100.48 o
   2   2   2        229.28        225.73         7.09 o
   3   2   2        260.87        299.89         7.56 o
   4   2   2        624.28        611.93        20.66 o
   5   2   2       1385.22       1249.03       157.21 o
   6   2   2        213.63        162.69        13.81 o
   7   2   2        468.35        418.61        61.67 o
   8   2   2         53.83         59.96        27.30 o
   9   2   2        162.05        149.14        18.75 o
  10   2   2         34.75         28.28         6.27 o
  11   2   2       2328.11       2143.96       136.15 o
  12   2   2        182.02        169.24        20.47 o
  13   2   2       1461.41       1455.63        50.38 o
  14   2   2        585.64        570.15        37.03 o
  15   2   2        202.30        227.58        23.26 o
  16   2   2        665.76        644.83        34.25 o
  17   2   2        153.49        155.83        26.11 o
  18   2   2         50.54         46.86        10.79 o
  19   2   2        129.36        108.54        14.75 o
  20   2   2        258.01        244.60        16.57 o
  21   2   2        375.74        321.48        15.37 o
  22   2   2        510.43        484.67        15.01 o
  23   2   2        119.59        117.05         8.25 o
  24   2   2        459.73        445.08        21.78 o
  25   2   2        509.07        521.49        17.32 o
  26   2   2        122.29        127.82         8.18 o
  27   2   2        197.83        225.38        29.24 o
  28   2   2        114.33        121.24        19.35 o
  29   2   2         49.75         46.01        14.64 o
  30   2   2        315.29        294.61        17.11 o
  31   2   2        124.46        133.95        19.17 o
  32   2   2         13.91         17.95         5.45 o
  33   2   2        247.47        303.65        50.91 o
  34   2   2         35.14        111.83        17.10 o
   2   3   2         92.15        106.06        37.49 o
   3   3   2        568.60        600.90        14.80 o
   4   3   2        342.77        303.63        11.44 o
   5   3   2        122.16        166.59        11.54 o
   6   3   2         14.85          7.63        11.33 o
   7   3   2       1098.00       1034.06        20.72 o
   8   3   2         63.85         88.17        32.23 o
   9   3   2       2102.44       1903.69       116.98 o
  10   3   2         87.69         98.29        47.03 o
  11   3   2        604.84        553.23        42.26 o
  12   3   2        302.92        317.75        57.89 o
  13   3   2       1186.16       1129.20        14.29 o
  14   3   2        798.71        786.78        52.46 o
  15   3   2       1706.93       1728.08        67.10 o
  16   3   2        737.29        663.45        84.80 o
  17   3   2         42.25         33.62        22.77 o
  18   3   2        153.39         99.37        44.40 o
  19   3   2        195.73        158.28        35.87 o
  20   3   2        136.94        142.18        41.92 o
  21   3   2        214.69        176.56        35.91 o
  22   3   2        102.91         35.67        24.46 o
  23   3   2         91.71        113.32        12.25 o
  24   3   2         56.37         47.60         7.11 o
  25   3   2        431.43        393.02        12.25 o
  26   3   2        106.75         73.32        20.39 o
  27   3   2        266.73        255.51        11.26 o
  28   3   2         15.82         -7.21         7.21 o
  29   3   2        361.31        350.94        16.77 o
  30   3   2         30.98         17.76        11.84 o
  31   3   2        318.39        285.81        18.75 o
   0   4   2        502.55        551.56        16.12 o
   5   4   2        305.05        326.27        13.48 o
   6   4   2         98.22        106.89        13.16 o
   9   4   2        380.61        394.59        68.90 o
  10   4   2        529.48        618.99        21.71 o
  11   4   2       1677.24       1558.65       319.53 o
  12   4   2         87.53         81.57        15.13 o
  13   4   2        649.30        506.18        22.69 o
  14   4   2        200.41        146.92        10.54 o
  15   4   2         21.90         23.84         7.24 o
  16   4   2         44.50         45.07        15.13 o
  17   4   2        210.92        238.69        10.61 o
  18   4   2         98.50        125.64        19.73 o
  19   4   2         21.58         31.70        10.85 o
  20   4   2        176.94        157.92        27.13 o
  21   4   2         70.93         64.67        16.61 o
  22   4   2        394.05        363.64        21.38 o
  23   4   2         26.20         29.81         5.75 o
  24   4   2         75.42         62.79        10.69 o
  25   4   2        160.07        170.74        22.53 o
  26   4   2         82.06        102.30        10.53 o
  27   4   2        278.69        292.06        14.47 o
   3   5   2         39.01        129.59        12.50 o
   6   5   2         70.97        104.92        17.76 o
   7   5   2         13.39         38.48        11.18 o
  19   5   2          9.60         13.81         5.92 o
  20   5   2        128.48        141.10         9.87 o
  21   5   2         13.23         38.81         9.54 o
   2   0   3       1381.83       1281.39        14.14 o
   4   0   3        651.46        582.48        12.83 o
   6   0   3       1456.06       1428.08        14.80 o
   8   0   3       2021.58       1816.35       101.96 o
  10   0   3       2232.77       2139.99        72.69 o
  12   0   3        545.13        566.88        15.81 o
  14   0   3       2676.40       2584.00       115.26 o
  16   0   3        893.15        961.60        47.65 o
  18   0   3         78.12         51.38         6.42 o
  20   0   3        252.57        293.95        31.07 o
  22   0   3         67.20         41.30        13.60 o
  24   0   3        755.50        816.28        63.27 o
  26   0   3        700.81        680.05        84.99 o
  28   0   3         35.35         13.73        23.02 o
  30   0   3        179.19        223.44        17.18 o
  32   0   3        363.81        367.95        85.51 o
  34   0   3         96.68         90.45        10.20 o
   1   1   3       1279.14       1210.87        30.75 o
   2   1   3        397.41        356.68         9.42 o
   3   1   3       1474.19       1458.00        32.95 o
   4   1   3        246.90        294.81        30.05 o
   5   1   3        391.38        352.20        33.35 o
   6   1   3        665.50        529.70        20.66 o
   7   1   3        814.89        802.32        28.81 o
   8   1   3       1499.94       1452.39        53.81 o
   9   1   3        210.84        211.62        15.46 o
  10   1   3        928.41        870.87        46.33 o
  11   1   3         15.36         10.14         2.92 o
  12   1   3       1524.79       1584.35        67.08 o
  13   1   3        118.30        138.63        15.99 o
  14   1   3        816.20        874.75        42.77 o
  15   1   3        277.05        314.55        22.35 o
  16   1   3        200.15        210.62        20.45 o
  17   1   3       1377.15       1371.02        70.55 o
  18   1   3        359.14        332.20        22.73 o
  19   1   3        372.97        381.86        29.42 o
  20   1   3         36.17         34.25         9.61 o
  21   1   3        131.28        117.28        17.50 o
  22   1   3        362.21        351.01        24.69 o
  23   1   3       1270.74       1276.29        74.23 o
  24   1   3        371.22        413.55        23.92 o
  25   1   3        129.87        137.72        11.69 o
  26   1   3       1368.76       1402.96        39.05 o
  27   1   3         25.66         38.84        16.94 o
  28   1   3        448.92        451.52        19.83 o
  29   1   3        143.02        148.70         8.48 o
  30   1   3        607.10        572.41        54.17 o
  31   1   3         50.78         55.19        14.34 o
  32   1   3        263.38        277.43        56.24 o
  33   1   3        119.46        109.11        20.29 o
  34   1   3        148.15        170.60        12.33 o
  35   1   3         10.72        114.13        12.17 o
   1   2   3       2301.23       2406.52        70.17 o
   2   2   3        205.46        248.32        12.20 o
   3   2   3        600.95        640.40        36.84 o
   4   2   3       1701.21       1706.99        37.56 o
   5   2   3        404.06        388.66         9.17 o
   6   2   3       1504.95       1462.53        50.88 o
   7   2   3        145.18        139.48        12.20 o
   8   2   3         96.16        129.80         9.68 o
   9   2   3        274.95        307.91        17.50 o
  10   2   3       1155.22       1121.22        58.74 o
  11   2   3         88.62         84.05        15.79 o
  12   2   3        565.28        543.59        31.53 o
  13   2   3        590.07        622.07        48.44 o
  14   2   3        778.83        827.34        47.45 o
  15   2   3        600.83        566.20        33.29 o
  16   2   3        120.47        130.60        19.04 o
  17   2   3        453.92        443.17        41.03 o
  18   2   3        255.78        249.69        19.77 o
  19   2   3        370.86        392.96        23.77 o
  20   2   3         71.23         73.63        11.74 o
  21   2   3        470.22        459.47        26.25 o
  22   2   3        216.54        212.13        26.67 o
  23   2   3        635.86        590.16        20.54 o
  24   2   3        300.81        259.30        13.91 o
  25   2   3        419.74        393.83        24.54 o
  26   2   3        558.43        594.18        14.85 o
  27   2   3        426.62        443.71        21.79 o
  28   2   3        182.37        202.41        39.34 o
  29   2   3         64.50        121.33        18.61 o
  30   2   3        205.67        311.50        80.58 o
  31   2   3         71.98        101.76        46.70 o
  32   2   3          1.41         -8.42        16.28 o
  33   2   3         55.75         57.23        13.81 o
   1   3   3        150.92        106.07        16.71 o
   2   3   3        265.15        249.64        15.66 o
   3   3   3        844.34        710.63        15.71 o
   4   3   3        202.27        228.48        24.86 o
   5   3   3        198.27        204.30        12.56 o
   6   3   3         68.64         57.30         8.76 o
   7   3   3          2.26         17.59         8.80 o
   8   3   3        150.59        150.71        19.05 o
   9   3   3        135.55        157.07        18.54 o
  10   3   3        423.68        393.78        21.24 o
  11   3   3        200.97        203.52        19.13 o
  12   3   3        235.52        245.19        19.51 o
  13   3   3        512.23        412.10        31.55 o
  14   3   3        189.85        239.28        32.76 o
  15   3   3        114.03        107.69        11.77 o
  16   3   3         54.54         50.91         8.16 o
  17   3   3         39.08         35.25        10.35 o
  18   3   3         49.23         70.80        28.98 o
  19   3   3        443.35        435.68        22.96 o
  20   3   3         42.75         34.32         5.91 o
  21   3   3        286.49        246.67        16.44 o
  22   3   3         69.26         45.69        10.55 o
  23   3   3        194.43        166.48        15.88 o
  24   3   3         12.33         14.02        16.64 o
  25   3   3        223.75        196.80        16.07 o
  26   3   3         72.90         43.88        24.01 o
  27   3   3         46.64         11.82         6.87 o
  28   3   3         24.29          0.99        11.18 o
  29   3   3         65.03        110.18        16.77 o
  30   3   3          9.47         -7.56        11.51 o
   3   4   3         96.30        136.82        10.52 o
   4   4   3        284.77        282.20        12.50 o
   6   4   3        105.74        199.64        13.16 o
   8   4   3         20.02        100.64        15.79 o
   9   4   3          1.33          7.56         8.88 o
  11   4   3         11.08          2.96        16.77 o
  12   4   3        521.19        468.56        72.69 o
  13   4   3        293.44        410.49       153.60 o
  14   4   3         40.28         10.17        11.84 o
  15   4   3         66.38         44.07        14.14 o
  16   4   3          7.39          0.33        13.48 o
  17   4   3        246.54        252.82        49.66 o
  18   4   3        115.43        147.49        29.11 o
  19   4   3        582.50        567.60        54.60 o
  20   4   3         15.74         23.86         7.27 o
  21   4   3        220.75        219.35        35.36 o
  22   4   3         31.64         33.81        37.00 o
  23   4   3         77.94        110.78        30.26 o
  24   4   3        214.78        216.38        35.03 o
  25   4   3        188.57        205.89        12.99 o
   1   5   3        279.00        250.29        10.52 o
   2   5   3          5.90         41.44         8.88 o
   4   5   3        134.26        140.77        13.16 o
   5   5   3         13.63         31.57         7.56 o
  15   5   3         29.02         61.18        10.20 o
  17   5   3         89.18         97.68        10.20 o
  18   5   3         58.51         60.85        10.85 o
  19   5   3          8.76          3.62         6.25 o
   0   0   4        396.88        376.92         9.87 o
   2   0   4       4259.89       4265.29        23.35 o
   4   0   4        762.59        726.59        10.69 o
   6   0   4        465.92        383.68         8.50 o
   8   0   4        357.79        335.78        23.03 o
  10   0   4       1802.47       1840.37        63.33 o
  12   0   4        559.00        620.44        15.05 o
  14   0   4       4012.79       4204.67       216.05 o
  16   0   4         54.84         59.43        13.59 o
  18   0   4       1276.19       1200.92       110.65 o
  20   0   4         47.96         59.23        25.34 o
  22   0   4        531.03        539.09        72.36 o
  24   0   4        984.32        927.54        78.77 o
  26   0   4        629.04        635.60       115.44 o
  28   0   4        271.80        256.19         8.30 o
  30   0   4          2.49         10.24         4.52 o
  32   0   4         82.89        155.36        82.39 o
   0   1   4       6777.39       7142.19        76.62 o
   1   1   4        656.70        619.03        12.12 o
   2   1   4       4369.81       4499.59        48.53 o
   3   1   4         99.11        115.00         9.47 o
   4   1   4         11.86         18.44         8.61 o
   5   1   4        649.77        673.34        22.12 o
   6   1   4       1462.02       1543.44        59.69 o
   7   1   4        317.69        283.79         7.68 o
   8   1   4        173.89        181.05         6.14 o
   9   1   4         55.99         59.01         6.31 o
  10   1   4        667.09        749.17        24.85 o
  11   1   4        295.79        303.19        13.96 o
  12   1   4         80.26         98.23         4.39 o
  13   1   4         81.10        106.27         6.64 o
  14   1   4        573.13        628.16        37.52 o
  15   1   4        545.95        519.44        33.29 o
  16   1   4        329.56        362.28        28.49 o
  17   1   4         23.14         17.41         6.02 o
  18   1   4        692.86        651.16        33.59 o
  19   1   4         42.40         35.65        13.23 o
  20   1   4       1769.60       1700.37       134.19 o
  21   1   4        142.67        133.41        21.28 o
  22   1   4        126.35        103.31        11.47 o
  23   1   4         99.04         98.24        18.36 o
  24   1   4       1082.01       1059.72        74.38 o
  25   1   4        480.48        480.74        32.80 o
  26   1   4         22.64         27.93         9.09 o
  27   1   4        163.90        160.40        15.78 o
  28   1   4        113.87        103.09        12.12 o
  29   1   4         54.14         74.08        15.07 o
  30   1   4        144.06        160.42        22.67 o
  31   1   4        132.81        201.15        28.80 o
  32   1   4         22.47         28.38        27.46 o
  33   1   4         60.49         43.75        15.62 o
   0   2   4       4972.59       5634.24       233.08 o
   1   2   4       4040.83       4481.36       128.02 o
   2   2   4       1566.78       1487.74        32.65 o
   3   2   4         36.24         73.51        10.00 o
   4   2   4        820.05        892.25        30.59 o
   5   2   4        154.43        174.53        10.35 o
   6   2   4        252.24        221.22         9.24 o
   7   2   4        190.72        193.32         8.20 o
   8   2   4         64.82         65.68         4.81 o
   9   2   4        457.46        469.15        22.09 o
  10   2   4          4.20          4.24         2.63 o
  11   2   4        187.09        204.56        11.08 o
  12   2   4        159.15        153.42        10.06 o
  13   2   4        223.50        218.41        17.18 o
  14   2   4        379.44        349.40        25.97 o
  15   2   4       1145.33       1134.26       101.22 o
  16   2   4        130.71        108.36        12.23 o
  17   2   4        478.64        443.57        39.35 o
  18   2   4        220.36        203.12        34.51 o
  19   2   4         40.53         29.80        10.63 o
  20   2   4        105.52         93.99        18.37 o
  21   2   4        207.83        198.63        21.84 o
  22   2   4        202.73        189.26        20.65 o
  23   2   4        158.04        142.54         9.71 o
  24   2   4        165.50        184.70        11.59 o
  25   2   4          1.45          7.54         9.59 o
  26   2   4         51.31         36.49        12.24 o
  27   2   4        432.89        420.23        26.06 o
  28   2   4        334.79        300.20        34.60 o
  29   2   4         39.26         26.18        26.81 o
  30   2   4         26.56         -1.70        19.08 o
  31   2   4        126.73        118.05         9.12 o
   0   3   4        218.38        195.12         9.63 o
   1   3   4        277.30        244.01         5.69 o
   2   3   4         22.53         22.33         4.15 o
   3   3   4         13.42         16.66         4.08 o
   4   3   4         45.53         81.22        17.37 o
   5   3   4       1066.48       1035.04        48.52 o
   6   3   4        140.03        225.22        32.14 o
   7   3   4        573.02        596.48        55.93 o
   8   3   4        126.77        152.36        25.99 o
   9   3   4        875.61        866.31        43.77 o
  10   3   4        298.71        273.89        35.53 o
  11   3   4       2599.85       2279.10       189.10 o
  12   3   4        254.16        249.84        29.82 o
  13   3   4        733.92        787.95        46.15 o
  14   3   4         90.24        100.19        37.18 o
  15   3   4       1088.18        948.54       118.92 o
  16   3   4        384.88        396.60        69.22 o
  17   3   4         13.51          9.42         5.16 o
  18   3   4         80.00        110.39        11.23 o
  19   3   4         25.65         19.43         6.51 o
  20   3   4         71.55         78.61        23.74 o
  21   3   4         92.18         65.34        19.80 o
  22   3   4         79.95         55.55        19.60 o
  23   3   4        205.78        232.05        44.69 o
  24   3   4         70.71         49.14        18.25 o
  25   3   4         66.56         26.99         6.41 o
  26   3   4        149.64        117.97        12.17 o
  27   3   4        479.43        360.59        42.26 o
  28   3   4         39.13        -11.51        11.51 o
   0   4   4        374.59        528.54        13.48 o
   1   4   4        834.24        822.21        48.68 o
   2   4   4         71.04        126.96        11.51 o
   5   4   4          5.56        191.75        13.48 o
   6   4   4        242.26        259.17        14.47 o
   7   4   4        322.35        337.45        14.80 o
   9   4   4        303.27        275.95        13.48 o
  14   4   4        123.03        140.37        67.92 o
  15   4   4        345.91        351.20       118.40 o
  16   4   4        112.53        134.62        27.78 o
  17   4   4         56.01         66.05        23.40 o
  18   4   4          8.12         38.35        23.35 o
  19   4   4         63.89         63.18        21.87 o
  20   4   4         76.70         47.53        38.81 o
  21   4   4         63.15          4.60        12.17 o
  22   4   4         55.51         27.96         6.58 o
  23   4   4         11.26          3.62         7.24 o
   1   5   4         27.33         89.13        10.85 o
   3   5   4         88.75         67.42         9.54 o
   7   5   4         24.59         75.32         8.22 o
   8   5   4         45.19         36.91         9.21 o
   9   5   4         43.08         36.18         7.56 o
  10   5   4         31.54         38.48         7.56 o
  11   5   4        258.36        200.63         8.22 o
  12   5   4          8.42          8.88         3.95 o
  13   5   4         21.28          9.54         4.28 o
  14   5   4         46.91         38.48         6.91 o
  15   5   4         59.18         51.97         7.24 o
  16   5   4        150.58        120.71         7.89 o
   2   0   5        186.13        191.57         8.54 o
   4   0   5       1504.67       1525.28        52.41 o
   6   0   5       1301.60       1312.48        31.13 o
   8   0   5        345.89        386.64        20.77 o
  10   0   5       1442.72       1435.35        75.22 o
  12   0   5        492.88        443.45        24.40 o
  14   0   5        771.50        797.25        54.74 o
  16   0   5        110.84        119.68        40.15 o
  18   0   5        985.35        987.18       122.52 o
  20   0   5        207.34        248.32        61.79 o
  22   0   5        746.84        741.99        74.73 o
  24   0   5       1374.25       1462.37       109.67 o
  26   0   5       1028.11        925.74        97.47 o
  28   0   5         15.85          9.06         4.23 o
  30   0   5        299.17        281.32         9.54 o
   1   1   5         48.56         54.64         3.90 o
   2   1   5         57.62         78.23         5.17 o
   3   1   5        860.02        950.02        30.82 o
   4   1   5        318.81        322.24        11.86 o
   5   1   5        252.31        271.22        12.33 o
   6   1   5        274.67        283.77        14.55 o
   7   1   5        258.65        270.28        13.20 o
   8   1   5        667.07        699.02        19.29 o
   9   1   5        282.54        284.48         6.03 o
  10   1   5        311.13        321.82        12.95 o
  11   1   5          9.19         17.84         3.18 o
  12   1   5        445.67        455.65        18.43 o
  13   1   5        221.76        232.92         9.82 o
  14   1   5        149.66        167.94        10.07 o
  15   1   5         60.58         58.82         8.81 o
  16   1   5        393.27        397.60        24.34 o
  17   1   5        241.75        254.97        18.57 o
  18   1   5        318.18        307.37        21.40 o
  19   1   5        249.82        235.51        20.99 o
  20   1   5          8.54          0.87         5.52 o
  21   1   5        125.20        111.02        16.01 o
  22   1   5        161.66        174.76        17.25 o
  23   1   5        181.01        164.16         6.93 o
  24   1   5        287.49        304.21        20.39 o
  25   1   5         70.37         92.42         7.75 o
  26   1   5          6.37          6.74         4.44 o
  27   1   5        115.37        137.34        10.91 o
  28   1   5        181.54        192.35         7.51 o
  29   1   5         36.79         23.97         8.84 o
  30   1   5        258.68        182.19        18.32 o
  31   1   5         17.37          9.60         3.52 o
   1   2   5        912.53       1000.38        41.09 o
   2   2   5        542.20        611.98        21.21 o
   3   2   5        499.71        497.95        27.76 o
   4   2   5         98.71        109.01         7.12 o
   5   2   5        284.28        328.07        14.74 o
   6   2   5        323.28        288.04         8.94 o
   7   2   5        167.37        172.79         5.05 o
   8   2   5        388.53        399.31        10.91 o
   9   2   5        296.12        319.23        12.51 o
  10   2   5        836.59        843.15        41.14 o
  11   2   5         71.59         78.90         8.11 o
  12   2   5          9.62          9.89         2.91 o
  13   2   5        454.89        471.42        36.89 o
  14   2   5       1237.63       1357.10        92.94 o
  15   2   5        428.21        429.63        44.79 o
  16   2   5        166.48        210.16        23.07 o
  17   2   5        163.18        165.98        19.99 o
  18   2   5        163.97        135.93        10.68 o
  19   2   5        518.40        528.55        42.49 o
  20   2   5         32.18          9.29        11.88 o
  21   2   5        256.42        243.97        20.48 o
  22   2   5         71.06         67.59        12.82 o
  23   2   5        301.48        320.24        30.33 o
  24   2   5        155.09        139.02        15.11 o
  25   2   5        163.35        149.32        27.16 o
  26   2   5        696.02        682.13        36.93 o
  27   2   5        228.78        248.30        18.94 o
  28   2   5        118.32        121.08        27.30 o
  29   2   5        126.25         77.29        10.20 o
   1   3   5        377.70        353.21        11.68 o
   2   3   5         17.30         81.68        37.66 o
   3   3   5         54.45         64.50         6.12 o
   4   3   5         94.70        138.64        16.09 o
   5   3   5        493.70        475.22        28.38 o
   6   3   5         52.08         83.92        15.57 o
   7   3   5        236.41        263.09         8.58 o
   8   3   5          2.47          9.11         4.12 o
   9   3   5         99.68         92.10         5.86 o
  10   3   5         52.93         47.89         7.62 o
  11   3   5        121.15        118.26        11.92 o
  12   3   5        106.77        114.87        26.30 o
  13   3   5        129.31        103.23        24.95 o
  14   3   5         14.57         -4.27         8.91 o
  15   3   5         23.05         -5.75         5.75 o
  16   3   5         10.87         -0.86         4.32 o
  17   3   5        535.31        462.06        30.67 o
  18   3   5         18.74          2.32         6.88 o
  19   3   5        100.89         63.70        14.91 o
  20   3   5         76.93         38.60         5.55 o
  21   3   5        134.09         96.78        19.17 o
  22   3   5          8.70         -3.53        18.09 o
  23   3   5        259.42        217.80        38.08 o
  24   3   5          6.43         -0.97        11.24 o
  25   3   5          7.60          6.10        20.23 o
  26   3   5         62.29         95.71        13.48 o
   4   4   5        106.07        182.54        11.51 o
   6   4   5         95.77         97.68         9.87 o
   7   4   5         39.70         86.83         9.54 o
   8   4   5        252.81        259.83        11.18 o
   9   4   5         75.70        128.38        28.61 o
  10   4   5         84.85         55.58         9.21 o
  11   4   5         10.74          8.55         5.26 o
  12   4   5        128.29        143.10        29.44 o
  13   4   5        251.87        222.01        10.20 o
  14   4   5         23.45         52.18         6.83 o
  15   4   5         50.98         64.53        31.90 o
  16   4   5         36.35         46.43        26.15 o
  17   4   5         67.51         44.27        11.51 o
  18   4   5         26.42         -7.24         7.24 o
  19   4   5        166.95         63.48        14.47 o
   2   5   5        131.56        135.84         8.88 o
   6   5   5         72.58         59.20         9.21 o
   7   5   5         13.18         68.14         7.24 o
   8   5   5        108.12        144.59        32.73 o
   9   5   5         12.06          7.56         4.93 o
  10   5   5        162.75        126.61        19.41 o
  11   5   5          1.05          1.64         4.93 o
   0   0   6         94.81        105.56        18.45 o
   2   0   6       2498.50       2602.24        91.30 o
   4   0   6        532.04        588.76        13.84 o
   6   0   6        823.99        872.92        33.71 o
   8   0   6         21.83         20.05         3.32 o
  10   0   6        727.53        753.44        41.66 o
  12   0   6        144.96        173.56         7.39 o
  14   0   6        134.65        118.59        12.19 o
  16   0   6        483.83        491.66        91.02 o
  18   0   6        512.18        555.51        13.48 o
  20   0   6       1198.49       1249.73       370.34 o
  22   0   6        585.33        655.75       149.32 o
  24   0   6        108.47        110.61        22.58 o
  26   0   6        276.53        305.40        24.38 o
  28   0   6         55.55         26.26        11.18 o
   0   1   6        685.21        674.60        29.76 o
   1   1   6        252.49        283.80         7.71 o
   2   1   6        276.32        267.19         6.61 o
   3   1   6        178.09        193.07         7.05 o
   4   1   6        151.41        141.72         6.19 o
   5   1   6        127.97        115.73         5.43 o
   6   1   6        418.32        447.92        15.65 o
   7   1   6         76.36         88.04         6.79 o
   8   1   6         92.96        112.93         8.80 o
   9   1   6         82.59         99.62         8.63 o
  10   1   6        194.10        230.65        15.38 o
  11   1   6        166.69        188.99         5.62 o
  12   1   6        327.78        354.13         9.43 o
  13   1   6         32.68         29.93         3.91 o
  14   1   6        917.42        894.13        34.61 o
  15   1   6          7.49         12.30         2.92 o
  16   1   6       1339.14       1324.34        87.46 o
  17   1   6         99.77        107.93         7.26 o
  18   1   6         89.41         95.79        16.35 o
  19   1   6          1.15          0.10         3.86 o
  20   1   6        562.87        549.93        44.30 o
  21   1   6         64.38         59.90        13.51 o
  22   1   6         33.06         28.35         5.94 o
  23   1   6         77.42         89.31        11.89 o
  24   1   6        891.41        818.26        73.08 o
  25   1   6         21.89         12.51         6.71 o
  26   1   6         14.37         17.38         3.45 o
  27   1   6         33.47         18.08         5.03 o
  28   1   6        118.02        118.98         7.11 o
   0   2   6        257.84        313.53         8.90 o
   1   2   6        990.44       1051.62        33.04 o
   2   2   6        848.98        883.12        10.33 o
   3   2   6         96.43        108.27         7.59 o
   4   2   6         76.55         99.94         7.88 o
   5   2   6        632.00        668.39        16.85 o
   6   2   6         54.26         80.47         8.58 o
   7   2   6         92.81        108.90         9.84 o
   8   2   6         41.98         51.04         4.25 o
   9   2   6        851.96        810.27        45.60 o
  10   2   6        736.91        731.58        45.79 o
  11   2   6        166.11        171.94        11.99 o
  12   2   6        113.53        114.29         5.20 o
  13   2   6        111.20        125.30         8.03 o
  14   2   6         57.62         71.41        18.77 o
  15   2   6        807.09        553.27        85.02 o
  16   2   6        134.37        102.16         7.94 o
  17   2   6        267.06        250.93        20.06 o
  18   2   6        244.71        228.27        13.59 o
  19   2   6         17.99         12.53         3.94 o
  20   2   6        159.00        150.01        10.69 o
  21   2   6        107.22         93.28        15.18 o
  22   2   6        158.96        156.13        16.38 o
  23   2   6        187.08        158.17         7.98 o
  24   2   6         83.58         70.50        12.87 o
  25   2   6          1.51          6.54        11.84 o
  26   2   6        214.22        211.11        49.17 o
   0   3   6       1099.53       1137.34        21.38 o
   1   3   6       2186.27       2178.93       112.48 o
   2   3   6        297.31        454.08        47.65 o
   3   3   6        126.35        121.92        14.55 o
   4   3   6         57.25        104.66        16.92 o
   5   3   6        976.62        960.78        49.83 o
   6   3   6        188.60        203.59        15.13 o
   7   3   6        257.34        263.45        16.77 o
   8   3   6        146.82        127.84         9.00 o
   9   3   6        125.76        137.41        15.17 o
  10   3   6         67.53         66.97        16.57 o
  11   3   6        646.72        482.43        28.47 o
  12   3   6         32.39         44.92        18.47 o
  13   3   6        420.52        376.51        15.02 o
  14   3   6         35.89         35.78         6.70 o
  15   3   6         28.18         16.98         7.61 o
  16   3   6          8.94          4.85         6.88 o
  17   3   6        183.59        154.38        16.40 o
  18   3   6          8.75         11.78         4.64 o
  19   3   6         41.87         34.78         9.01 o
  20   3   6          1.57          5.62         5.28 o
  21   3   6         12.62         35.66        28.12 o
  22   3   6          3.83          0.26        17.10 o
  23   3   6         54.41         73.02         9.54 o
   0   4   6         17.40         21.71         5.92 o
   4   4   6         73.04        114.79        10.52 o
   5   4   6        152.64        175.63        10.20 o
   6   4   6         74.71         98.34        10.20 o
   8   4   6         31.13         41.11        10.20 o
   9   4   6        217.13        154.25        10.85 o
  10   4   6         83.94        103.87        55.75 o
  11   4   6        211.42        186.81        37.33 o
  12   4   6         47.29         61.31        20.89 o
  13   4   6         31.80         31.54         4.26 o
  14   4   6        152.79        115.42        23.68 o
  15   4   6        251.88        211.57        16.94 o
   2   0   7        264.99        274.40        14.33 o
   4   0   7         93.13         93.83         6.16 o
   6   0   7         39.40         42.26         4.19 o
   8   0   7       1074.90       1106.53        45.41 o
  10   0   7        149.82        137.78         9.21 o
  12   0   7        351.25        359.68        29.11 o
  14   0   7        107.74        113.96        17.40 o
  16   0   7         77.66         44.15        11.14 o
  18   0   7        454.78        471.79        69.19 o
  20   0   7         40.01         26.46        10.73 o
  22   0   7        328.91        303.58        38.68 o
  24   0   7        347.29        328.45        71.86 o
   1   1   7        207.70        223.31         7.46 o
   2   1   7         86.59         99.33         5.44 o
   3   1   7          7.44         12.78         3.17 o
   4   1   7        689.50        717.51        24.81 o
   5   1   7        216.37        230.92         9.54 o
   6   1   7        369.34        377.65        19.82 o
   7   1   7        191.02        225.93         6.85 o
   8   1   7        375.73        395.52        15.80 o
   9   1   7         68.49         84.75         5.05 o
  10   1   7        363.22        329.57        18.69 o
  11   1   7         44.16         49.62        10.40 o
  12   1   7         92.19        116.17        14.33 o
  13   1   7         28.97         25.26         5.05 o
  14   1   7        332.89        294.07        27.60 o
  15   1   7        112.62         97.98        17.33 o
  16   1   7        532.66        599.38        62.52 o
  17   1   7        194.44        183.90        29.84 o
  18   1   7         10.47         20.24        10.49 o
  19   1   7        381.94        377.51        31.44 o
  20   1   7         26.12         16.61         6.33 o
  21   1   7        107.24        109.29        14.61 o
  22   1   7          8.49          1.03         5.36 o
  23   1   7        257.17        243.37        12.96 o
  24   1   7        472.64        474.14        16.12 o
   1   2   7        131.62        148.83        13.48 o
   2   2   7        245.59        261.52        11.68 o
   3   2   7        197.83        208.87         9.37 o
   4   2   7        145.20        169.83        18.42 o
   5   2   7         22.91         47.41         7.38 o
   6   2   7         25.67         27.57         7.89 o
   7   2   7         33.36         27.22         7.77 o
   8   2   7        276.54        288.12        17.40 o
   9   2   7        144.53        153.26         9.24 o
  10   2   7        189.95        203.39        18.10 o
  11   2   7         11.53         17.70         6.82 o
  12   2   7        406.21        374.48        33.04 o
  13   2   7         48.64         49.89        11.73 o
  14   2   7         47.54         33.24        10.53 o
  15   2   7        237.58        184.56        24.35 o
  16   2   7         52.43         38.54         7.27 o
  17   2   7        117.99        110.73        22.32 o
  18   2   7         74.20         80.14        21.50 o
  19   2   7        202.65        212.30        24.16 o
  20   2   7         13.77          1.95         4.60 o
  21   2   7         47.90         39.01        24.54 o
  22   2   7          4.80          1.25        10.20 o
   1   3   7        146.38        151.70         6.09 o
   2   3   7         13.80         20.56         5.59 o
   3   3   7        116.16        123.03         7.24 o
   4   3   7         25.92         58.65        10.97 o
   5   3   7        366.18        355.77         7.29 o
   6   3   7         32.26         67.74        15.20 o
   7   3   7        101.32        129.66         8.73 o
   8   3   7        111.95        107.82        21.95 o
   9   3   7         77.18        100.54        11.06 o
  10   3   7         40.12         47.43        13.26 o
  11   3   7         28.75         27.98        25.82 o
  12   3   7         56.54         71.13        33.12 o
  13   3   7        261.98        229.62        19.63 o
  14   3   7         54.60         80.32        29.27 o
  15   3   7         84.11         72.39        16.28 o
  16   3   7         18.24         15.91         4.77 o
  17   3   7        136.06        135.97         7.07 o
  18   3   7         57.51         79.03         6.60 o
   1   4   7         68.62         79.26         8.22 o
   2   4   7        134.79        142.08         8.88 o
   3   4   7         91.49         63.15         9.21 o
   4   4   7         21.64         21.71         5.59 o
   5   4   7         50.81         36.84         5.92 o
   6   4   7         46.41         45.38        17.60 o
   7   4   7          4.61         21.30        17.10 o
   8   4   7         73.70         43.08        14.96 o
   9   4   7         38.41         53.28         7.89 o
   0   0   8        148.58        139.48        10.03 o
   2   0   8        333.26        377.69        23.36 o
   4   0   8        728.91        693.02        31.66 o
   6   0   8        215.49        216.71        13.34 o
   8   0   8         30.77         42.29        15.29 o
  10   0   8          6.05         12.05         5.13 o
  12   0   8        255.83        259.96        31.13 o
  14   0   8         87.34        117.69        14.28 o
  16   0   8        981.40       1050.19       222.01 o
  18   0   8        303.01        272.96        23.34 o
  20   0   8        980.82       1019.26        12.50 o
   0   1   8        214.56        238.68        20.72 o
   1   1   8        126.77        148.94         7.88 o
   2   1   8         72.31         71.30         7.27 o
   3   1   8        124.41        133.26        10.57 o
   4   1   8        268.90        301.49        15.26 o
   5   1   8        204.80        191.73        11.03 o
   6   1   8         27.86         28.97         5.39 o
   7   1   8          7.75          6.53         5.04 o
   8   1   8         33.96         34.02         7.18 o
   9   1   8        126.56        118.16        10.07 o
  10   1   8        772.44        732.69        45.14 o
  11   1   8         18.89         45.51        11.24 o
  12   1   8        248.82        247.62        19.70 o
  13   1   8         61.91         68.27        15.25 o
  14   1   8        149.32        126.58        19.53 o
  15   1   8        169.83        132.46        18.54 o
  16   1   8        459.71        399.50        60.86 o
  17   1   8        193.07        184.70        25.61 o
  18   1   8         18.72         31.76        17.02 o
  19   1   8         96.81         90.49        15.75 o
   0   2   8        670.46        626.57        31.78 o
   1   2   8        288.46        241.91        15.71 o
   2   2   8         18.80         12.04         6.46 o
   3   2   8         22.34         35.42         8.18 o
   4   2   8        197.74        186.19         9.73 o
   5   2   8        499.65        508.79        26.11 o
   6   2   8         93.45        108.88         5.13 o
   7   2   8         66.84         60.33         5.51 o
   8   2   8        131.66        122.89        15.05 o
   9   2   8        503.42        451.17        35.39 o
  10   2   8        152.07        150.46        15.47 o
  11   2   8         17.18          5.63         3.24 o
  12   2   8         20.90         13.29         6.56 o
  13   2   8         93.27        101.90        16.73 o
  14   2   8        137.36        120.99        23.87 o
  15   2   8         69.72         93.41        39.96 o
  16   2   8        306.47        303.55        39.14 o
   0   3   8        288.78        251.94         9.21 o
   1   3   8        488.09        337.45        10.52 o
   2   3   8        236.62        219.62        60.52 o
   3   3   8        249.56        181.27        39.96 o
   4   3   8         14.16         22.70         9.93 o
   5   3   8         24.99          7.32         3.37 o
   6   3   8         20.72          5.59         3.23 o
   7   3   8        156.78        137.07         7.93 o
   8   3   8         43.88         50.35        31.41 o
   9   3   8         79.98         98.20         5.99 o
   2   0   9        170.33        176.62        22.69 o
   4   0   9        340.77        287.13        19.08 o
   6   0   9        152.33        138.47        16.77 o
   8   0   9        328.21        256.54        17.10 o
   1   1   9         90.14        116.17        12.65 o
   2   1   9        119.52        161.90        24.67 o
   3   1   9         45.12         57.15         5.77 o
   4   1   9         64.75         84.64        20.11 o
   5   1   9        140.51        141.85        16.61 o
   6   1   9        257.18        263.87        13.82 o
   7   1   9        194.54        203.50         6.52 o
   8   1   9         98.73        112.81         9.21 o
   9   1   9        186.01        175.30         9.21 o
  10   1   9        219.24        178.92         7.89 o
   1   2   9         42.59         45.00         6.08 o
   2   2   9         28.44         25.51        12.66 o
                                                
